# Supplementary material for: A search engine to identify pathway genes from expression data on multiple organisms
Source: BMC Syst Biol. 2007 May 4;1:20. doi: 10.1186/1752-0509-1-20 (PMC1878502; doi:10.1186/1752-0509-1-20)
Supplement: Additional file 7 — Table S2. The query list of genes for the Calcium Channels and Collagens GenMAPP pathways. [file 1752-0509-1-20-S7.xls]

## Sheet: data
Table S2. The query list of genes for the Calcium Channels and Collagens GenMAPP pathways.
GenMAPP Pathway	Symbol	Gene Product	EntrezGene	WormBestProteina	FlyBestProteinb	Queryc
Calcium Channels	CACNB2	calcium channel, voltage-dependent, beta 2 subunit	783	T28F2.5 (483.4)[1]a	FBGN0015608 (486.45)[1]b	Yes
Calcium Channels	CACNA1D	calcium channel, voltage-dependent, L type, alpha 1D subunit	776	C48A7.1 (1408.45)[1]	FBGN0001991 (1780.75)[1]	Yes
Calcium Channels	CACNA1A	calcium channel, voltage-dependent, P/Q type, alpha 1A subunit	773	T02C5.5 (882.1)[1]	FBGN0005563 (911.95)[1]	Yes
Calcium Channels	RYR2	ryanodine receptor 2 (cardiac)	6262	K11C4.5 (1369.55)[1]	FBGN0011286 (2439.45)[2]	Yes
Calcium Channels	RYR3	ryanodine receptor 3	6263	K11C4.5 (1267.65)[3]	FBGN0011286 (2508.6)[1]	Yes
Calcium Channels	ITPR2	inositol 1,4,5-triphosphate receptor, type 2	3709	F33D4.2 (1403.25)[2]	FBGN0010051 (2630.15)[1]	Yes
Calcium Channels	ITPR3	inositol 1,4,5-triphosphate receptor, type 3	3710	F33D4.2 (1579.1)[1]	FBGN0010051 (2497.05)[2]	Yes
Calcium Channels	CACNA1H	calcium channel, voltage-dependent, alpha 1H subunit	8912	C54D2.5 (621.3)[2]	FBGN0029846 (482.45)[2]	No
Calcium Channels	CACNA1S	calcium channel, voltage-dependent, L type, alpha 1S subunit	779	C48A7.1 (1327.75)[3]	FBGN0001991 (1665.75)[3]	No
Calcium Channels	CACNA1F	calcium channel, voltage-dependent, alpha 1F subunit	778	C48A7.1 (985.15)[4]	FBGN0001991 (1288.65)[4]	No
Calcium Channels	CACNA1B	calcium channel, voltage-dependent, L type, alpha 1B subunit	774	T02C5.5 (875.55)[2]	FBGN0005563 (903.3)[2]	No
Calcium Channels	CACNA1E	calcium channel, voltage-dependent, alpha 1E subunit	777	T02C5.5 (841.25)[3]	FBGN0005563 (894.2)[3]	No
Calcium Channels	CACNA1C	calcium channel, voltage-dependent, L type, alpha 1C subunit	775	C48A7.1 (1380.95)[2]	FBGN0001991 (1734.75)[2]	No
Calcium Channels	CACNA1G	calcium channel, voltage-dependent, alpha 1G subunit	8913	C54D2.5 (598.75)[3]	FBGN0029846 (454.7)[3]	No
Calcium Channels	RYR1	ryanodine receptor 1 (skeletal)	6261	K11C4.5 (1273.85)[2]	FBGN0011286 (2198.15)[3]	No
Calcium Channels	CACNA2D1	calcium channel, voltage-dependent, alpha 2/delta subunit 1	781	C50C3.9 (230.5)[2]	FBGN0028859 (296.2)[2]	No
Calcium Channels	CACNB1	calcium channel, voltage-dependent, beta 1 subunit	782	T28F2.5 (456.65)[3]	FBGN0015608 (457.95)[3]	No
Calcium Channels	CACNB3	calcium channel, voltage-dependent, beta 3 subunit	784	T28F2.5 (421.8)[4]	FBGN0015608 (439.5)[4]	No
Calcium Channels	CACNB4	calcium channel, voltage-dependent, beta 4 subunit	785	T28F2.5 (463)[2]	FBGN0015608 (458.4)[2]	No
Calcium Channels	ITPR1	inositol 1,4,5-triphosphate receptor, type 1	3708	n/ad	n/a	No
Calcium Channels	CACNG1	calcium channel, voltage-dependent, gamma subunit 1	786	n/a	n/a	No
Calcium Channels	CACNG3	calcium channel, voltage-dependent, gamma subunit 3	10368	n/a	n/a	No
Calcium Channels	CACNG4	calcium channel, voltage-dependent, gamma subunit 4	27092	n/a	n/a	No
Calcium Channels	CACNG2	calcium channel, voltage-dependent, gamma subunit 2	10369	n/a	n/a	No
Calcium Channels	CACNG5	calcium channel, voltage-dependent, gamma subunit 5	27091	n/a	n/a	No
Calcium Channels	CACNG7	calcium channel, voltage-dependent, gamma subunit 7	59284	n/a	n/a	No
Collagens	COL4A2	collagen, type IV, alpha 2	1284	K04H4.1 (620.35)[1]	FBGN0000299 (737.65)[1]	Yes
Collagens	HSPG2	heparan sulfate proteoglycan 2 (perlecan)	3339	ZC101.2 (572.75)[1]	FBGN0027946 (914.65)[1]	Yes
Collagens	NID	nidogen (enactin)	4811	F54F3.1 (262.7)[1]	FBGN0033509 (257.7)[1]	Yes
Collagens	LAMC1	laminin, gamma 1 (formerly LAMB2)	3915	C54D1.5 (1163.1)[1]	FBGN0002528 (1236.5)[1]	Yes
Collagens	LAMB1	laminin, beta 1	3912	W03F8.5 (1213)[1]	FBGN0002527 (1406.95)[1]	Yes
Collagens	LAMA2	laminin, alpha 2 (merosin, congenital muscular dystrophy)	3908	T22A3.8 (1419.05)[1]	FBGN0004002 (972.2)[1]	Yes
Collagens	COL15A1	collagen, type XV, alpha 1	1306	C36B1.1 (156.4)[1]	FBGN0035732 (201.65)[1]	Yes
Collagens	LUM	lumican	4060	C56E6.6 (77.985)[11]	FBGN0033920 (88.385)[1]	Yes
Collagens	DST	dystonin	667	ZK1151.2 (886.7)[2]	FBGN0013733 (1884.95)[1]	Yes
Collagens	LAMA3	laminin, alpha 3	3909	K08C7.3 (768.25)[2]	FBGN0002526 (816.8)[2]	No
Collagens	LAMC2	laminin, gamma 2	3918	C54D1.5 (458.95)[3]	FBGN0002528 (524.05)[3]	No
Collagens	LAD1	ladinin 1	3898	C09D1.1 (67.01)[8]	FBGN0037137 (53.91)[3]	No
Collagens	COL27A1	collagen, type XXVII, alpha 1	85301	K04H4.1 (243.45)[14]	FBGN0016075 (329.93)[10]	No
Collagens	LAMA1	laminin, alpha 1	284217	T22A3.8 (1168.1)[2]	FBGN0004002 (968.75)[2]	No
Collagens	COL9A1	collagen, type IX, alpha 1	1297	K04H4.1 (222.85)[17]	FBGN0000299 (266.55)[8]	No
Collagens	TINAG	tubulointerstitial nephritis antigen	27283	F26E4.3 (340.15)[2]	FBGN0034709 (282.7)[2]	No
Collagens	COL5A2	collagen, type V, alpha 2	1290	K04H4.1 (267.5)[9]	FBGN0016075 (374.8)[4]	No
Collagens	NID2	nidogen 2 (osteonidogen)	22795	F54F3.1 (189.9)[2]	FBGN0033509 (192.2)[2]	No
Collagens	COL11A1	collagen, type XI, alpha 1	1301	K04H4.1 (251.895)[12]	FBGN0016075 (353.2)[7]	No
Collagens	COL4A1	collagen, type IV, alpha 1	1282	K04H4.1 (536.2)[3]	FBGN0000299 (615.15)[3]	No
Collagens	EFEMP2	EGF-containing fibulin-like extracellular matrix protein 2	30008	F56H11.1 (184.35)[8]	FBGN0035798 (179.9)[8]	No
Collagens	COL4A4	collagen, type IV, alpha 4	1286	K04H4.1 (456.05)[6]	FBGN0000299 (567.2)[5]	No
Collagens	COL7A1	collagen, type VII, alpha 1 (epidermolysis bullosa, dystrophic, dominant and recessive)	1294	K04H4.1 (283.45)[8]	FBGN0016075 (450.25)[3]	No
Collagens	COL4A6	collagen, type IV, alpha 6	1288	K04H4.1 (512.5)[5]	FBGN0000299 (719.15)[2]	No
Collagens	COL4A3	collagen, type IV, alpha 3 (Goodpasture antigen)	1285	K04H4.1 (531.95)[4]	FBGN0000299 (578.55)[4]	No
Collagens	COL19A1	collagen, type XIX, alpha 1	1310	K04H4.1 (206.655)[21]	FBGN0016075 (259.59)[12]	No
Collagens	COL9A3	collagen, type IX, alpha 3	1299	K04H4.1 (209.9)[20]	FBGN0016075 (252.85)[13]	No
Collagens	SPARC	secreted protein, acidic, cysteine-rich (osteonectin)	6678	C44B12.2 (153.3)[1]	FBGN0026562 (121.9)[2]	No
Collagens	COL5A1	collagen, type V, alpha 1	1289	F23H12.4 (51.99)[1]	FBGN0000299 (304.66)[7]	No
Collagens	COL4A5	collagen, type IV, alpha 5 (Alport syndrome)	1287	K04H4.1 (541.35)[2]	FBGN0016075 (608)[1]	No
Collagens	COL6A1	collagen, type VI, alpha 1	1291	K04H4.1 (157.735)[27]	FBGN0016075 (166)[18]	No
Collagens	COL6A3	collagen, type VI, alpha 3	1293	K04H4.1 (129.615)[29]	FBGN0016075 (143.85)[20]	No
Collagens	COL1A2	collagen, type I, alpha 2	1278	K04H4.1 (218.18)[19]	FBGN0016075 (321.255)[11]	No
Collagens	COL1A1	collagen, type I, alpha 1	1277	K04H4.1 (228.97)[16]	FBGN0016075 (343.195)[8]	No
Collagens	COL6A2	collagen, type VI, alpha 2	1292	K04H4.1 (136.725)[28]	FBGN0016075 (156.94)[19]	No
Collagens	COL12A1	collagen, type XII, alpha 1	1303	K08E5.3 (128.3)[2]	FBGN0000464 (120.35)[12]	No
Collagens	COL18A1	collagen, type XVIII, alpha 1	80781	K04H4.1 (175.065)[25]	FBGN0000299 (179.285)[10]	No
Collagens	COL2A1	collagen, type II, alpha 1 (primary osteoarthritis, spondyloepiphyseal dysplasia, congenital)	1280	K04H4.1 (242.485)[15]	FBGN0016075 (336.65)[9]	No
Collagens	COL9A2	collagen, type IX, alpha 2	1298	K04H4.1 (192.19)[22]	FBGN0016075 (234.76)[14]	No
Collagens	APLP1	amyloid beta (A4) precursor-like protein 1	333	C42D8.8 (120.75)[3]	FBGN0000108 (93.59)[3]	No
Collagens	COL11A2	collagen, type XI, alpha 2	1302	K04H4.1 (263.25)[10]	FBGN0016075 (359.4)[5]	No
Collagens	LAMB3	laminin, beta 3	3914	W03F8.5 (390)[4]	FBGN0002527 (367.65)[4]	No
Collagens	LAMC3	laminin, gamma 3	10319	C54D1.5 (936.25)[2]	FBGN0002528 (961.25)[2]	No
Collagens	COL3A1	collagen, type III, alpha 1 (Ehlers-Danlos syndrome type IV, autosomal dominant)	1281	n/a	n/a	No
Collagens	COL16A1	collagen, type XVI, alpha 1	1307	n/a	n/a	No
Collagens	COL8A1	collagen, type VIII, alpha 1	1295	n/a	n/a	No
Collagens	COL10A1	collagen, type X, alpha 1(Schmid metaphyseal chondrodysplasia)	1300	n/a	n/a	No
Collagens	LECT1	leukocyte cell derived chemotaxin 1	11061	n/a	n/a	No
Collagens	COL8A2	collagen, type VIII, alpha 2	1296	n/a	n/a	No
a	The top-scoring protein in C. elegans. In parantheses is the BLAST bit-score. In square
	braces is the rank of the human query gene when the worm protein is used as a query
	to search for top-scoring protein sequences in human. An n/a indicates no match with a BLAST E-value of less than 1E-10 could be found.
b	Same as for footnote a, but applied to fly proteins.
c	If the gene had a best target protein in worm or fly, it was used as a query for the MSGR at the Animal search node.
d	Either no best target protein is available or no gene expression is present.
