# Supplementary material for: A search engine to identify pathway genes from expression data on multiple organisms
Source: BMC Syst Biol. 2007 May 4;1:20. doi: 10.1186/1752-0509-1-20 (PMC1878502; doi:10.1186/1752-0509-1-20)
Supplement: Additional file 6 — Table S1. The pathways tested in the study. [file 1752-0509-1-20-S6.xls]

## Sheet: supp_tab_1
Table S1. The pathways tested in the study.
Database	Pathway
Biocarta	Acetylation_and_Deacetylation_of_RelA_in_The_Nucleus
Biocarta	Actions_of_Nitric_Oxide_in_the_Heart
Biocarta	Activation_of_cAMP-dependent_protein_kinase_PKA
Biocarta	Activation_of_Csk_by_cAMP-dependent_Protein_Kinase_Inhibits_Signaling_through_the_T_Cell_Receptor
Biocarta	Activation_of_PKC_through_G_protein_coupled_receptor
Biocarta	Activation_of_Src_by_Protein-tyrosine_phosphatase_alpha
Biocarta	Acute_Myocardial_Infarction
Biocarta	Adhesion_Molecules_on_Lymphocyte
Biocarta	ADP-Ribosylation_Factor
Biocarta	Ahr_Signal_Transduction_Pathway
Biocarta	AKAP95_role_in_mitosis_and_chromosome_dynamics
Biocarta	AKT_Signaling_Pathway
Biocarta	ALK_in_cardiac_myocytes
Biocarta	Alternative_Complement_Pathway
Biocarta	Angiotensin_II_mediated_activation_of_JNK_Pathway_via_Pyk2_dependent_signaling
Biocarta	Angiotensin-converting_enzyme_2_regulates_heart_function
Biocarta	Antigen_Dependent_B_Cell_Activation
Biocarta	Apoptotic_DNA_fragmentation_and_tissue_homeostasis
Biocarta	Apoptotic_Signaling_in_Response_to_DNA_Damage
Biocarta	Aspirin_Blocks_Signaling_Pathway_Involved_in_Platelet_Activation
Biocarta	ATM_Signaling_Pathway
Biocarta	Attenuation_of_GPCR_Signaling
Biocarta	B_Lymphocyte_Cell_Surface_Molecules
Biocarta	Basic_mechanism_of_action_of_PPARa_PPARb_d_and_PPARg_and_effects_on_gene_expression
Biocarta	Basic_Mechanisms_of_SUMOylation
Biocarta	BCR_Signaling_Pathway
Biocarta	Bioactive_Peptide_Induced_Signaling_Pathway
Biocarta	Blockade_of_Neurotransmitter_Relase_by_Botulinum_Toxin
Biocarta	Bone_Remodelling
Biocarta	Bystander_B_Cell_Activation
Biocarta	Ca_Calmodulin-dependent_Protein_Kinase_Activation
Biocarta	Cadmium_induces_DNA_synthesis_and_proliferation_in_macrophages
Biocarta	Calcium_Signaling_by_HBx_of_Hepatitis_B_virus
Biocarta	Cardiac_Protection_Against_ROS
Biocarta	CARM1_and_Regulation_of_the_Estrogen_Receptor
Biocarta	Caspase_Cascade_in_Apoptosis
Biocarta	Catabolic_Pathways_for_Arginine_Histidine_Glutamate_Glutamine_and_Proline
Biocarta	Catabolic_Pathways_for_Methionine_Isoleucine_Threonine_and_Valine
Biocarta	CBL_mediated_ligand-induced_downregulation_of_EGF_receptors
Biocarta	CCR3_signaling_in_Eosinophils
Biocarta	CD40L_Signaling_Pathway
Biocarta	cdc25_and_chk1_Regulatory_Pathway_in_response_to_DNA_damage
Biocarta	Cell_Cycle_G1_S_Check_Point
Biocarta	Cell_Cycle_G2_M_Checkpoint
Biocarta	Cell_to_Cell_Adhesion_Signaling
Biocarta	Cells_and_Molecules_involved_in_local_acute_inflammatory_response
Biocarta	Ceramide_Signaling_Pathway
Biocarta	cftr
Biocarta	Chaperones_modulate_interferon_Signaling_Pathway
Biocarta	ChREBP_regulation_by_carbohydrates_and_cAMP
Biocarta	Circadian_Rhythms
Biocarta	Classical_Complement_Pathway
Biocarta	Complement_Pathway
Biocarta	Control_of_skeletal_myogenesis_by_HDAC_and_calcium_calmodulin-dependent_kinase_CaMK
Biocarta	Corticosteroids_and_cardioprotection
Biocarta	CTL_mediated_immune_response_against_target_cells
Biocarta	CXCR4_Signaling_Pathway
Biocarta	Cyclin_E_Destruction_Pathway
Biocarta	Cycling_of_Ran_in_nucleocytoplasmic_transport
Biocarta	Cyclins_and_Cell_Cycle_Regulation
Biocarta	Cytokine_Network
Biocarta	Cytokines_and_Inflammatory_Response
Biocarta	D4-GDI_Signaling_Pathway
Biocarta	Dendritic_cells_in_regulating_TH1_and_TH2_Development
Biocarta	Deregulation_of_CDK5_in_Alzheimers_Disease
Biocarta	Double_Stranded_RNA_Induced_Gene_Expression
Biocarta	Downregulated_of_MTA-3_in_ER-negative_Breast_Tumors
Biocarta	E2F1_Destruction_Pathway
Biocarta	Effects_of_calcineurin_in_Keratinocyte_Differentiation
Biocarta	EGF_Signaling_Pathway
Biocarta	Electron_Transport_Reaction_in_Mitochondria
Biocarta	Endocytotic_role_of_NDK_Phosphins_and_Dynamin
Biocarta	Eph_Kinases_and_ephrins_support_platelet_aggregation
Biocarta	EPO_Signaling_Pathway
Biocarta	Erk_and_PI-3_Kinase_Are_Necessary_for_Collagen_Binding_in_Corneal_Epithelia
Biocarta	Erk1_Erk2_Mapk_Signaling
Biocarta	Erythrocyte_Differentiation_Pathway
Biocarta	Erythropoietin_mediated_neuroprotection_through_NF-kB
Biocarta	Extrinsic_Prothrombin_Activation_Pathway
Biocarta	FAS_signaling_CD95
Biocarta	Fc_Epsilon_Receptor_I_Signaling_in_Mast_Cells
Biocarta	Fibrinolysis_Pathway
Biocarta	fMLP_induced_chemokine_gene_expression_in_HMC-1_cells
Biocarta	Focal_Adhesion_Complex
Biocarta	FOSB_gene_expression_and_drug_abuse
Biocarta	Free_Radical_Induced_Apoptosis
Biocarta	Function_of_SLRP_in_Bone_An_Integrated_View
Biocarta	FXR_and_LXR_Regulation_of_Cholesterol_Metabolism
Biocarta	Gamma-aminobutyric_Acid_Receptor_Life_Cycle
Biocarta	GATA3_participate_in_activating_the_Th2_cytokine_genes_expression
Biocarta	Generation_of_amyloid_b-peptide_by_PS1
Biocarta	Glycolysis_Pathway
Biocarta	G-Protein_Signaling_Through_Tubby_Proteins
Biocarta	Granzyme_A_mediated_Apoptosis_Pathway
Biocarta	Growth_Hormone_Signaling_Pathway
Biocarta	g-Secretase_mediated_ErbB4_Signaling_Pathway
Biocarta	Hemoglobins_Chaperone
Biocarta	HIV_Induced_T_Cell_Apoptosis
Biocarta	HIV-I_Nef_negative_effector_of_Fas_and_TNF
Biocarta	Hop_Pathway_in_Cardiac_Development
Biocarta	How_does_salmonella_hijack_a_cell
Biocarta	How_Progesterone_Initiates_Oocyte_Membrane
Biocarta	Human_Cytomegalovirus_and_Map_Kinase_Pathways
Biocarta	Hypoxia_and_p53_in_the_Cardiovascular_system
Biocarta	Hypoxia-Inducible_Factor_in_the_Cardiovascular_System
Biocarta	IFN_alpha_signaling
Biocarta	IFN_gamma_signaling
Biocarta	IGF-1_Signaling_Pathway
Biocarta	IL_17_Signaling_Pathway
Biocarta	IL_18_Signaling_Pathway
Biocarta	IL_2_signaling
Biocarta	IL_3_signaling
Biocarta	IL_4_signaling
Biocarta	IL_5_Signaling_Pathway
Biocarta	IL_6_signaling
Biocarta	IL-10_Anti-inflammatory_Signaling_Pathway
Biocarta	IL12_and_Stat4_Dependent_Signaling_Pathway_in_Th1_Development
Biocarta	IL-2_Receptor_Beta_Chain_in_T_cell_Activation
Biocarta	IL22_Soluble_Receptor_Signaling_Pathway
Biocarta	IL-7_Signal_Transduction
Biocarta	Inactivation_of_Gsk3_by_AKT_causes_accumulation_of_b-catenin_in_Alveolar_Macrophages
Biocarta	Induction_of_apoptosis_through_DR3_and_DR4_5_Death_Receptors
Biocarta	Influence_of_Ras_and_Rho_proteins_on_G1_to_S_Transition
Biocarta	Inhibition_of_Cellular_Proliferation_by_Gleevec
Biocarta	Inhibition_of_Huntingtons_disease_neurodegeneration_by_histone_deacetylase_inhibitors
Biocarta	Inhibition_of_Matrix_Metalloproteinases
Biocarta	Insulin_Signaling_Pathway
Biocarta	Integrin_Signaling_Pathway
Biocarta	Intrinsic_Prothrombin_Activation_Pathway
Biocarta	Ion_Channel_and_Phorbal_Esters_Signaling_Pathway
Biocarta	Keratinocyte_Differentiation
Biocarta	Lck_and_Fyn_tyrosine_kinases_in_initiation_of_TCR_Activation
Biocarta	Lectin_Induced_Complement_Pathway
Biocarta	Links_between_Pyk2_and_Map_Kinases
Biocarta	Low-density_lipoprotein_LDL_during_atherogenesis
Biocarta	Malate-aspartate_shuttle
Biocarta	Map_Kinase_Inactivation_of_SMRT_Corepressor
Biocarta	MAPKinase_Signaling_Pathway
Biocarta	mCalpain_and_friends_in_Cell_motility
Biocarta	Mechanism_of_Acetaminophen_Activity_and_Toxicity
Biocarta	Mechanism_of_Gene_Regulation_by_Peroxisome_Proliferators_via_PPARa_alpha
Biocarta	METS_affect_on_Macrophage_Differentiation
Biocarta	Mitochondrial_Carnitine_Palmitoyltransferase_CPT_System
Biocarta	Monocyte_and_its_Surface_Molecules
Biocarta	Msp_Ron_Receptor_Signaling_Pathway
Biocarta	mTOR_Signaling_Pathway
Biocarta	Multi-Drug_Resistance_Factors
Biocarta	Multiple_antiapoptotics_from_IGF-1R_signaling_lead_to_BAD_phosphorylation
Biocarta	Multi-step_Regulation_of_Transcription_by_Pitx2
Biocarta	Nerve_growth_factor_NGF
Biocarta	Neuropeptides_VIP_and_PACAP_inhibit_the_apoptosis_of_activated_T_cells
Biocarta	Neuroregulin_receptor_degredation_protein-1_Controls_ErbB3_receptor_recycling
Biocarta	Neutrophil_and_Its_Surface_Molecules
Biocarta	NFAT_and_Hypertrophy_of_the_heart_Transcription_in_the_broken_heart
Biocarta	NFkB_activation_by_Nontypeable_Hemophilus_influenzae
Biocarta	NF-kB_Signaling_Pathway
Biocarta	NO2-dependent_IL_12_Pathway_in_NK_cells
Biocarta	nos1Pathway
Biocarta	Nuclear_receptors_coordinate_the_activities_of_chromatin_remodeling_complexes_and_coactivators_to_facilitate_initiation_of_transcription_in_carcinoma_cells
Biocarta	Opposing_roles_of_AIF_in_Apoptosis_and_Cell_Survival
Biocarta	Overview_of_telomerase_protein_component_gene_hTert_Transcriptional_Regulation
Biocarta	Overview_of_telomerase_RNA_component_gene_hTerc_Transcriptional_Regulation
Biocarta	Oxidative_Stress_Induced_Gene_Expression_Via_Nrf2
Biocarta	p38_MAPK_Signaling_Pathway
Biocarta	p53_Signaling_Pathway
Biocarta	PDGF_Signaling_Pathway
Biocarta	Pelp1_Modulation_of_Estrogen_Receptor_Activity
Biocarta	Pertussis_toxin-insensitive_CCR5_Signaling_in_Macrophage
Biocarta	Phosphoinositides_and_their_downstream_targets
Biocarta	Phospholipase_C_d1_in_phospholipid_associated_cell_signaling
Biocarta	Phospholipase_C_Signaling_Pathway
Biocarta	Phospholipase_C-epsilon
Biocarta	Phospholipids_as_signalling_intermediaries
Biocarta	Phosphorylation_of_MEK1_by_cdk5_p35_down_regulates_the_MAP_kinase
Biocarta	PKC-catalyzed_phosphorylation_of_inhibitory_phosphoprotein_of_myosin_phosphatase
Biocarta	Presenilin_action_in_Notch_and_Wnt_signaling
Biocarta	Proepithelin_Conversion_to_Epithelin_and_Wound_Repair_Control
Biocarta	Protein_Kinase_A_at_the_Centrosome
Biocarta	Proteolysis_and_Signaling_Pathway_of_Notch
Biocarta	PTEN_dependent_cell_cycle_arrest_and_apoptosis
Biocarta	Rab_GTPases_Mark_Targets_In_The_Endocytotic_Machinery
Biocarta	Rac_1_cell_motility_signaling
Biocarta	Ras_Signaling_Pathway
Biocarta	Ras-Independent_in_NK_cell-mediated_cytotoxicity
Biocarta	RB_Tumor_Suppressor_Checkpoint_Signaling_in_response_to_DNA_damage
Biocarta	Reelin_Signaling_Pathway
Biocarta	Regulation_of_BAD_phosphorylation
Biocarta	Regulation_of_cell_cycle_progression_by_Plk3
Biocarta	Regulation_of_ck1_cdk5_by_type_1_glutamate_receptors
Biocarta	Regulation_of_eIF2
Biocarta	Regulation_of_eIF4e_and_p70_S6_Kinase
Biocarta	Regulation_of_hematopoiesis_by_cytokines
Biocarta	Regulation_of_p27_Phosphorylation_during_Cell_Cycle_Progression
Biocarta	Regulation_of_PGC-1a
Biocarta	Regulation_of_Spermatogenesis_by_CREM
Biocarta	Regulation_of_transcriptional_activity_by_PML
Biocarta	Repression_of_Pain_Sensation_by_the_Transcriptional_Regulator_DREAM
Biocarta	Reversal_of_Insulin_Resistance_by_Leptin
Biocarta	Rho_cell_motility_signaling
Biocarta	Rho-Selective_Guanine_Exchange_Factor_AKAP13_Mediates_Stress_Fiber_Formation
Biocarta	Role_of_BRCA1_BRCA2_and_ATR_in_Cancer_Susceptibility
Biocarta	Role_of_EGF_Receptor_Transactivation_by_GPCRs_in_Cardiac_Hypertrophy
Biocarta	Role_of_Erk5_in_Neuronal_Survival
Biocarta	Role_of_MEF2D_in_T-cell_Apoptosis
Biocarta	Role_of_Mitochondria_in_Apoptotic_Signaling
Biocarta	Role_of_nicotinic_acetylcholine_receptors_in_the_regulation_of_apoptosis
Biocarta	Role_of_Parkin_in_the_Ubiquitin-Proteasomal_Pathway
Biocarta	Role_of_PI3K_subunit_p85_in_regulation_of_Actin_Organization_and_Cell_Migration
Biocarta	Role_of_PPAR-gamma_Coactivators_in_Obesity_and_Thermogenesis
Biocarta	Role_of_Tob_in_T-cell_activation
Biocarta	Selective_expression_of_chemokine_receptors_during_T-cell_polarization
Biocarta	Shuttle_for_transfer_of_acetyl_groups_from_mitochondria_to_the_cytosol
Biocarta	Signal_Dependent_Regulation_of_Myogenesis_by_Corepressor_MITR
Biocarta	Signal_transduction_through_IL1R
Biocarta	Signaling_of_Hepatocyte_Growth_Factor_Receptor
Biocarta	Signaling_Pathway_from_G-Protein_Families
Biocarta	Skeletal_muscle_hypertrophy_is_regulated_via_AKT_mTOR
Biocarta	Small_Leucine-rich_Proteoglycan_SLRP_molecules
Biocarta	SODD_TNFR1_Signaling_Pathway
Biocarta	Sonic_Hedgehog_Shh_Pathway
Biocarta	Sonic_Hedgehog_SHH_Receptor_Ptc1_Regulates_cell_cycle
Biocarta	Sprouty_regulation_of_tyrosine_kinase_signals
Biocarta	SREBP_control_of_lipid_synthesis
Biocarta	Stat3_Signaling_Pathway
Biocarta	Stress_Induction_of_HSP_Regulation
Biocarta	T_Cell_Receptor_and_CD3_Complex
Biocarta	T_Cell_Receptor_Signaling_Pathway
Biocarta	T_Cytotoxic_Cell_Surface_Molecules
Biocarta	T_Helper_Cell_Surface_Molecules
Biocarta	TACI_and_BCMA_stimulation_of_B_cell_immune_responses
Biocarta	Telomeres_Telomerase_Cellular_Aging_and_Immortality
Biocarta	TGF_beta_signaling
Biocarta	Th1_Th2_Differentiation
Biocarta	The_4-1BB-dependent_immune_response
Biocarta	The_Co-Stimulatory_Signal_During_T-cell_Activation
Biocarta	The_IGF-1_Receptor_and_Longevity
Biocarta	The_Role_of_Eosinophils_in_the_Chemokine_Network_of_Allergy
Biocarta	The_role_of_FYVE-finger_proteins_in_vesicle_transport
Biocarta	The_SARS-coronavirus_Life_Cycle
Biocarta	Thrombin_signaling_and_protease-activated_receptors
Biocarta	TNF_Stress_Related_Signaling
Biocarta	TNFR1_Signaling_Pathway
Biocarta	TNFR2_Signaling_Pathway
Biocarta	Toll-Like_Receptor_Pathway
Biocarta	TPO_Signaling_Pathway
Biocarta	Transcription_factor_CREB_and_its_extracellular_signals
Biocarta	Transcription_Regulation_by_Methyltransferase_of_CARM1
Biocarta	Transcriptional_activation_of_dbpb_from_mRNA
Biocarta	Trka_Receptor_Signaling_Pathway
Biocarta	TSP-1_Induced_Apoptosis_in_Microvascular_Endothelial_Cell
Biocarta	Tumor_Suppressor_Arf_Inhibits_Ribosomal_Biogenesis
Biocarta	uCalpain_and_friends_in_Cell_spread
Biocarta	VEGF_Hypoxia_and_Angiogenesis
Biocarta	Visceral_Fat_Deposits_and_the_Metabolic_Syndrome
Biocarta	Vitamin_C_in_the_Brain
Biocarta	WNT_Signaling_Pathway
Biocarta	Y_branching_of_actin_filaments
GenMapp	Acetylcholine_Synthesis
GenMapp	Alanine_and_Aspartate_Metabolism
GenMapp	Androgen_and_Estrogen_Metabolism
GenMapp	Apoptosis
GenMapp	Blood_Clotting_Cascade
GenMapp	C21-Steroid_Hormone_Metabolism
GenMapp	Calcium_Channels
GenMapp	Cell_cycle
GenMapp	Cell_Cycle_Control_in_G1-S_Phase
GenMapp	Cholesterol_Biosynthesis
GenMapp	Collagens
GenMapp	Complement_Activation_Classical_Pathway
GenMapp	Cytoplasmic_Ribosomal_Proteins
GenMapp	Cytoplasmic_tRNA_Synthetases
GenMapp	Eicosanoid_Synthesis
GenMapp	Electron_Transport_Chain
GenMapp	Fatty_Acid_Degradation
GenMapp	Fatty_Acid_Synthesis
GenMapp	G_Protein_Signaling_Pathways
GenMapp	G13_Signaling_Pathway
GenMapp	Gap_Junction_Proteins-Connexins
GenMapp	Glucocorticoid_and_Mineralcorticoid_Metabolism
GenMapp	Glutamate_Metabolism
GenMapp	Glycogen_Metabolism
GenMapp	Glycolysis_and_Gluconeogenesis
GenMapp	GPCRs_Class_A_Rhodopsin-like
GenMapp	GPCRs_Class_A_Rhodopsin-like_2
GenMapp	GPCRs_Class_B_Secretin-like
GenMapp	GPCRs_Class_C_Metabotropic_glutamate_pheromone
GenMapp	GPCRs_Other
GenMapp	Heme_Biosynthesis
GenMapp	Inflammatory_Response_Pathway
GenMapp	MAPK_Cascade
GenMapp	Matrix_Metalloproteinases
GenMapp	Methionine_Metabolism
GenMapp	Monoamine_GPCRs
GenMapp	Nuclear_Receptors
GenMapp	Nucleotide_GPCRs
GenMapp	Nucleotide_Metabolism
GenMapp	Orphan_GPCRs
GenMapp	Ovarian_Infertility_Genes
GenMapp	Pentose_Phosphate_Pathway
GenMapp	Peptide_GPCRs
GenMapp	Proteasome_Degradation
GenMapp	Signal_Transduction_of_S1P
GenMapp	Small_Ligand_GPCRs
GenMapp	Steroid_Biosynthesis
GenMapp	Synthesis_and_Degradation_of_Ketone_Bodies
GenMapp	TCA_Cycle
GenMapp	Translation_Factors
GenMapp	Wnt_Signaling_Pathway
GO	amine_binding
GO	amine_transporter_activity
GO	antigen_binding
GO	ATP-binding_cassette_ABC_transporter_activity
GO	auxiliary_transport_protein_activity
GO	behavior
GO	beta-galactosidase_complex
GO	cAMP-dependent_protein_kinase_complex
GO	carbohydrate_binding
GO	carbohydrate_transporter_activity
GO	carrier_activity
GO	caspase_activity
GO	cell_differentiation
GO	cell_projection
GO	cell_surface
GO	chaperone_activity
GO	chromatin
GO	clathrin_coat
GO	coagulation
GO	coated_vesicle
GO	co-chaperone_activity
GO	coenzyme_A_metabolism
GO	cofactor_binding
GO	cytokinesis
GO	death
GO	drug_binding
GO	drug_transporter_activity
GO	electron_carrier_activity
GO	embryo_implantation
GO	embryonic_development
GO	embryonic_development_sensu_Mammalia
GO	enzyme_activator_activity
GO	enzyme_inhibitor_activity
GO	extracellular_matrix_structural_constituent
GO	extracellular_space
GO	feeding_behavior
GO	glycosaminoglycan_binding
GO	group_translocator_activity
GO	GTPase_regulator_activity
GO	guanylate_cyclase_regulator_activity
GO	heat_shock_protein_activity
GO	helicase_activity
GO	histogenesis
GO	homeostasis
GO	immunoglobulin_receptor_activity
GO	immunological_synapse
GO	intracellular_transporter_activity
GO	ion_transporter_activity
GO	isomerase_activity
GO	kinase_activity
GO	kinase_regulator_activity
GO	kinetochore
GO	learning_and-or_memory
GO	lipid_binding
GO	lipid_transporter_activity
GO	locomotory_behavior
GO	lyase_activity
GO	lysogeny
GO	major_U2-dependent_spliceosome
GO	mechanosensory_behavior
GO	membrane_fusion
GO	mesoderm_development
GO	microfilament_motor_activity
GO	microtubule_motor_activity
GO	minor_U12-dependent_spliceosome_complex
GO	mRNA_splice_site_selection
GO	neurotransmitter_binding
GO	nuclear_mRNA_splicing_via_spliceosome
GO	nucleobase_nucleoside_nucleotide_and_nucleic_acid_transporter_activity
GO	nucleosome
GO	organic_acid_transporter_activity
GO	ornithine_decarboxylase_regulator_activity
GO	oxidoreductase_activity_acting_on_peroxide_as_acceptor
GO	oxygen_binding
GO	oxygen_transporter_activity
GO	pathogenesis
GO	pattern_binding
GO	pattern_specification
GO	peptide_binding
GO	peptide_transporter_activity
GO	permease_activity
GO	peroxidase_activity
GO	phosphatase_regulator_activity
GO	pigmentation
GO	post-embryonic_development
GO	pregnancy
GO	pre-mRNA_splicing_factor_activity
GO	protein_serine-threonine_phosphatase_complex
GO	regulation_of_behavior
GO	regulation_of_gene_expression_epigenetic
GO	regulation_of_viral_life_cycle
GO	reproduction
GO	reproductive_physiological_process
GO	rhythmic_behavior
GO	ribonucleoprotein_binding
GO	RNA_editase_activity
GO	RNA_polymerase_II_transcription_factor_activity
GO	RNA_polymerase_III_transcription_factor_activity
GO	RNA_splicing
GO	RNA_splicing_via_transesterification_reactions
GO	RNA_splicing_via_transesterification_reactions_with_bulged_adenosine_as_nucleophile
GO	selenium_binding
GO	sex_determination
GO	sex_differentiation
GO	shoot_development
GO	single-stranded_DNA_binding
GO	site_of_polarized_growth
GO	small_protein_activating_enzyme_activity
GO	small_protein_conjugating_enzyme_activity
GO	spindle_pole
GO	spliceosomal_snRNP_biogenesis
GO	spliceosome_assembly
GO	spliceosome_complex
GO	steroid_binding
GO	structural_constituent_of_cytoskeleton
GO	structural_constituent_of_epidermis
GO	structural_constituent_of_eye_lens
GO	structural_constituent_of_muscle
GO	structural_constituent_of_ribosome
GO	structural_constituent_of_tooth_enamel
GO	synaptic_vesicle_transport
GO	synaptonemal_complex
GO	tetrapyrrole_binding
GO	transcription_cofactor_activity
GO	transcription_factor_binding
GO	transcription_initiation_factor_activity
GO	transcriptional_activator_activity
GO	transcriptional_elongation_regulator_activity
GO	transcriptional_repressor_activity
GO	translation_factor_activity_nucleic_acid_binding
GO	translation_repressor_activity
GO	two-component_sensor_molecule_activity
GO	vesicle_targeting
GO	viral_capsid
GO	viral_genome
GO	vitamin_binding
GO	vitamin_or_cofactor_transporter_activity
GO	xenobiotic_transporter_activity
Kegg	Alanine_and_aspartate_metabolism
Kegg	Alkaloid_biosynthesis_I
Kegg	Alkaloid_biosynthesis_II
Kegg	Alzheimers_disease
Kegg	Aminoacyl-tRNA_biosynthesis
Kegg	Aminophosphonate_metabolism
Kegg	Aminosugars_metabolism
Kegg	Amyotrophic_lateral_sclerosis_ALS
Kegg	Androgen_and_estrogen_metabolism
Kegg	Apotosis
Kegg	Arginine_and_proline_metabolism
Kegg	Ascorbate_and_aldarate_metabolism
Kegg	ATP_Synthesis
Kegg	Benzoate_degradation
Kegg	beta-Alanine_metabolism
Kegg	Bile_acid_biosynthesis
Kegg	Blood_group_glycolipid_biosynthesis_lact_series
Kegg	Blood_group_glycolipid_biosynthesis_neolact_series
Kegg	Butanoate_metabolism
Kegg	C21-Steroid_hormone_metabolism
Kegg	Carbon_fixation
Kegg	Cell_cycle
Kegg	Chondroitin_or_Heparan_sulfate_biosynthesis
Kegg	Citrate_cycle_TCA_cycle
Kegg	Cyanoamino_acid_metabolism
Kegg	Cysteine_metabolism
Kegg	D-Arginine_and_D-ornithine_metabolism
Kegg	Dentatorubropallidoluysian_atrophy_DRPLA
Kegg	DNA_polymerase
Kegg	Erythromycin_biosynthesis
Kegg	Ethylbenzene_degradation
Kegg	Fatty_acid_biosynthesis_path_2
Kegg	Fatty_acid_metabolism
Kegg	Flavonoids_stilbene_and_lignin_biosynthesis
Kegg	Fluorene_degradation
Kegg	Folate_biosynthesis
Kegg	Fructose_and_mannose_metabolism
Kegg	Galactose_metabolism
Kegg	Globoside_metabolism
Kegg	Glutamate_metabolism
Kegg	Glutathione_metabolism
Kegg	Glycerolipid_metabolism
Kegg	Glycine_serine_and_threonine_metabolism
Kegg	Glycolysis_or_Gluconeogenesis
Kegg	Glycosaminoglycan_degradation
Kegg	Glycosylphosphatidylinositol_GPI_anchor_biosynthesis
Kegg	Glyoxylate_and_dicarboxylate_metabolism
Kegg	Histidine_metabolism
Kegg	Huntingtons_disease
Kegg	Inositol_phosphate_metabolism
Kegg	Keratan_sulfate_biosynthesis
Kegg	Lipopolysaccharide_biosynthesis
Kegg	Lysine_biosynthesis
Kegg	Lysine_degradation
Kegg	MAPK_signaling
Kegg	Methane_metabolism
Kegg	Methionine_metabolism
Kegg	N-Glycan_degradation
Kegg	N-Glycans_biosynthesis
Kegg	Nicotinate_and_nicotinamide_metabolism
Kegg	Nitrogen_metabolism
Kegg	Nucleotide_sugars_metabolism
Kegg	O-Glycans_biosynthesis
Kegg	One_carbon_pool_by_folate
Kegg	ORF
Kegg	Oxidative_phosphorylation
Kegg	Pantothenate_and_CoA_biosynthesis
Kegg	Parkinsons_disease
Kegg	Pentose_and_glucuronate_interconversions
Kegg	Pentose_phosphate
Kegg	Phenylalanine_metabolism
Kegg	Phenylalanine_tyrosine_and_tryptophan_biosynthesis
Kegg	Phospholipid_degradation
Kegg	Porphyrin_and_chlorophyll_metabolism
Kegg	Prion_disease
Kegg	Propanoate_metabolism
Kegg	Prostaglandin_and_leukotriene_metabolism
Kegg	Proteasome
Kegg	Protein_export
Kegg	Purine_metabolism
Kegg	Pyrimidine_metabolism
Kegg	Pyruvate_metabolism
Kegg	Reductive_carboxylate_cycle_CO2_fixation
Kegg	Riboflavin_metabolism
Kegg	Ribosome
Kegg	RNA_polymerase
Kegg	Selenoamino_acid_metabolism
Kegg	Sphingoglycolipid_metabolism
Kegg	Sphingophospholipid_biosynthesis
Kegg	Starch_and_sucrose_metabolism
Kegg	Sterol_biosynthesis
Kegg	Streptomycin_biosynthesis
Kegg	Styrene_degradation
Kegg	Sulfur_metabolism
Kegg	Synthesis_and_degradation_of_ketone_bodies
Kegg	Taurine_and_hypotaurine_metabolism
Kegg	Terpenoid_biosynthesis
Kegg	Tetrachloroethene_degradation
Kegg	Transcription_factors
Kegg	Tryptophan_metabolism
Kegg	Tyrosine_metabolism
Kegg	Ubiquinone_biosynthesis
Kegg	Ubiquitin_mediated_proteolysis
Kegg	Urea_cycle_and_metabolism_of_amino_groups
Kegg	Valine_leucine_and_isoleucine_biosynthesis
Kegg	Valine_leucine_and_isoleucine_degradation
Kegg	Vitamin_B6_metabolism
