# Supplementary material for: A search engine to identify pathway genes from expression data on multiple organisms
Source: BMC Syst Biol. 2007 May 4;1:20. doi: 10.1186/1752-0509-1-20 (PMC1878502; doi:10.1186/1752-0509-1-20)
Supplement: Additional file 8 — Table S3. The top 500 genes returned by the MSGR search at the Animal node for the Calcium Channels GenMAPP pathway. [file 1752-0509-1-20-S8.xls]

## Sheet: tab
Table S3. The top 500 genes returned by the MSGR search at the Animal node for the Calcium Channels GenMAPP pathway.
Human1	Rank2	Fly1	Rank2	Worm1	Rank2	Plant1	Rank2	Yeast1	Rank2	Hpylori1	Rank2	Ecdysozoa3 P-Value4	Rank2	Animal3 P-Value4	Rank2
783	1182	FBgn0015608(486.45)[1]	1	T28F2.5(483.4)[1]	1	No matching entry	NA	No matching entry	NA	No matching entry	NA	4.72E-9(2)	1	7.58E-10(3)	1
776	1351	FBgn0001991(1780.75)[1]	13	C48A7.1(1408.45)[1]	2	NP_567258(69.515)[10]	NA	YGR217W(141)[5]	NA	No matching entry	NA	1.68E-7(2)	2	3.06E-8(3)	2
773	5345	FBgn0005563(911.95)[1]	7	T02C5.5(882.1)[1]	5	NP_567258(64.695)[12]	NA	YGR217W(142.15)[4]	NA	No matching entry	NA	1.86E-7(2)	3	1.35E-7(3)	3
9699	115	FBgn0038556(205.9)[1]	139	T10A3.1(192.4)[1]	16	No matching entry	NA	No matching entry	NA	No matching entry	NA	1.46E-5(2)	5	1.6E-7(3)	4
8567	30	FBgn0030613(555.65)[1]	743	C02H7.3(489)[1]	17	NP_850959(67.975)[14]	NA	No matching entry	NA	No matching entry	NA	8.53E-5(2)	7	2.46E-7(3)	5
1272	2	FBgn0037240(448.35)[2]	NA	C33F10.5(240.35)[1]	76	No matching entry	NA	No matching entry	NA	No matching entry	NA	1.0(1)	NA	6.19E-7(2)	6
2571	3171	FBgn0004516(594.7)[1]	3	Y37D8A.23(595.9)[1]	971	NP_194597(136.9)[2]	NA	No matching entry	NA	No matching entry	NA	1.97E-5(2)	6	7.2E-6(3)	7
6262	939	FBgn0011286(2439.45)[2]	NA	K11C4.5(1369.55)[1]	3	NP_850020(79.72)[3]	NA	No matching entry	NA	No matching entry	NA	1.0(1)	NA	1.16E-5(2)	8
3096	50	FBgn0003396(160.4)[2]	NA	T05A10.1(123.45)[1]	87	No matching entry	NA	YDR216W(58.15)[1]	2724	No matching entry	NA	1.0(1)	NA	1.28E-5(2)	9
4311	201	FBgn0029843(510.75)[2]	NA	T05A8.4(461.45)[1]	23	No matching entry	NA	No matching entry	NA	No matching entry	NA	1.0(1)	NA	1.79E-5(2)	10
85439	12536	FBgn0016975(240.4)[1]	69	C27H6.1(243.85)[1]	28	NP_199475(81.65)[4]	NA	YOL062C(58.92)[1]	5764	No matching entry	NA	1.15E-5(2)	4	1.95E-5(3)	11
1144	353	FBgn0000038(316.6)[1]	5	K11G12.7(272.9)[1]	12807	No matching entry	NA	No matching entry	NA	No matching entry	NA	4.35E-4(2)	27	2.03E-5(3)	12
7040	18	FBgn0031461(81.455)[1]	194	T25F10.2(64.89)[21]	NA	No matching entry	NA	No matching entry	NA	No matching entry	NA	1.0(1)	NA	2.29E-5(2)	13
6711	174	FBgn0003471(2351.65)[1]	7498	K11C4.3(2238.55)[1]	21	NP_680744(83.96)[2]	NA	YKR095W(90.12)[3]	NA	No matching entry	NA	0.0010(2)	40	2.36E-5(3)	14
6709	169	FBgn0003470(3099.7)[1]	5631	K10B3.10(2833.9)[1]	46	NP_198994(77.80)[59]	NA	YDL058W(82.80)[58]	NA	No matching entry	NA	0.0017(2)	54	3.45E-5(3)	15
8036	1277	FBgn0038504(576.85)[1]	551	AC7.2(514.45)[1]	105	NP_188160(146.95)[2]	NA	YJL005W(127.5)[4]	NA	No matching entry	NA	3.7E-4(2)	24	4.01E-5(3)	16
5799	3776	FBgn0031294(449.3)[1]	56	B0244.2(296.6)[1]	292	NP_177331(140.6)[22]	NA	YDL230W(100.325)[31]	NA	No matching entry	NA	9.38E-5(2)	8	4.59E-5(3)	17
3777	34	FBgn0037690(293.7)[2]	NA	F34D6.3(306.2)[1]	354	NP_193550(53.14)[2]	NA	YJL093C(58.54)[4]	NA	No matching entry	NA	1.0(1)	NA	4.73E-5(2)	18
6530	881	FBgn0034136(653.9)[1]	213	T23G5.5(579.3)[1]	782	No matching entry	NA	No matching entry	NA	HP0498(100.52)[4]	NA	8.81E-4(2)	35	4.88E-5(3)	19
5775	146	FBgn0035133(530.2)[1]	12058	C48D5.2(483.45)[1]	52	NP_177331(143.7)[17]	NA	YDL230W(111.7)[25]	NA	No matching entry	NA	0.0042(2)	88	6.91E-5(3)	20
11186	163	FBgn0004784(56.61)[1]	2292	T24F1.3(130.4)[1]	312	No matching entry	NA	No matching entry	NA	No matching entry	NA	0.0046(2)	92	7.57E-5(3)	21
7139	4460	FBgn0004169(68.36)[1]	97	C14F5.3(52.565)[1]	285	No matching entry	NA	No matching entry	NA	No matching entry	NA	1.35E-4(2)	10	7.89E-5(3)	22
3707	275	FBgn0030471(364.75)[1]	760	C46H11.4(222.6)[1]	913	No matching entry	NA	No matching entry	NA	No matching entry	NA	0.0029(2)	67	8.72E-5(3)	23
8237	75	FBgn0036913(227.65)[3]	NA	F07A11.4(347.05)[1]	331	NP_192795(495)[1]	NA	YJL197W(222.6)[2]	NA	No matching entry	NA	1.0(1)	NA	9.1E-5(2)	24
7273	3410	FBgn0005666(1835.85)[1]	46	ZK617.1(1575.8)[1]	862	NP_191312(162.9)[1]	496	YPL153C(134.4)[7]	NA	HP0119(46.21)[26]	NA	2.58E-4(2)	14	1.03E-4(3)	25
9748	36	FBgn0035001(393.85)[1]	9245	C04A11.3(312.15)[1]	371	NP_564955(239.4)[12]	NA	YHL007C(187.95)[7]	NA	No matching entry	NA	0.023(2)	258	1.07E-4(3)	26
6844	40	FBgn0013342(113.4)[1]	388	T10H9.4(119.6)[1]	8352	No matching entry	NA	YAL030W(65.855)[1]	1938	No matching entry	NA	0.0212(2)	235	1.11E-4(3)	27
2569	4825	FBgn0010240(282.55)[4]	NA	T21C12.1(271.6)[1]	6	No matching entry	NA	No matching entry	NA	No matching entry	NA	1.0(1)	NA	1.19E-4(2)	28
5913	3223	FBgn0039911(138.3)[1]	437	C18H9.7(220.5)[1]	118	No matching entry	NA	No matching entry	NA	No matching entry	NA	3.21E-4(2)	18	1.23E-4(3)	29
8525	607	FBgn0003217(603.6)[1]	181	K06A1.6(519.6)[1]	1995	NP_196409(210.3)[4]	NA	No matching entry	NA	No matching entry	NA	0.0022(2)	62	1.24E-4(3)	30
5080	740	FBgn0019650(382.3)[1]	891	F14F3.1(346.5)[1]	581	No matching entry	NA	YDL106C(49.29)[14]	NA	No matching entry	NA	0.0028(2)	66	1.43E-4(3)	31
4363	900	FBgn0032456(1359.7)[2]	NA	F57C12.5(1179.7)[1]	41	NP_181013(826.05)[1]	4800	YDR135C(1012.25)[1]	1274	HP1082(121.5)[12]	NA	1.0(1)	NA	1.48E-4(2)	32
9479	149	FBgn0040281(191.4)[1]	733	C13A10.3(76.26)[1]	2238	No matching entry	NA	No matching entry	NA	No matching entry	NA	0.0081(2)	134	1.51E-4(3)	33
7781	128	FBgn0032418(245.9)[1]	705	T18D3.3(257.9)[1]	2545	NP_974456(201.05)[1]	NA	YMR243C(94.55)[1]	2272	No matching entry	NA	0.0094(2)	145	1.52E-4(3)	34
1993	2008	FBgn0040222(412.7)[1]	1136	F35H8.5(259.25)[1]	149	NP_564554(132.15)[5]	NA	YER165W(107.5)[6]	NA	HP0827(46.98)[29]	NA	0.0011(2)	42	1.55E-4(3)	35
153241	11892	FBgn0027542(80.11)[1]	151	C25A11.4(72.79)[1]	137	NP_176892(70.48)[1]	691	YDL058W(71.25)[92]	NA	HP0119(48.91)[15]	NA	1.01E-4(2)	9	1.62E-4(3)	36
5593	1899	FBgn0000442(642.7)[1]	160	F55A8.2(641.9)[1]	1011	NP_187485(214.35)[10]	NA	YKL166C(260)[1]	294	No matching entry	NA	9.58E-4(2)	37	1.72E-4(3)	37
1453	895	FBgn0002413(543.5)[2]	NA	F46F2.2(502.45)[1]	51	NP_974620(498.2)[1]	8116	YPL204W(433.7)[2]	NA	No matching entry	NA	1.0(1)	NA	1.83E-4(2)	38
160335	10105	FBgn0028481(294.65)[1]	187	F32D1.3(259.6)[1]	138	NP_187074(104.95)[4]	NA	YBL084C(59.69)[2]	NA	No matching entry	NA	1.36E-4(2)	11	1.83E-4(3)	39
1612	301	FBgn0013988(232.05)[4]	NA	K12C11.4(730.15)[1]	269	NP_196107(198.9)[1]	NA	YOL016C(172.75)[7]	NA	No matching entry	NA	1.0(1)	NA	1.83E-4(2)	40
9772	17	FBgn0022153(233.4)[1]	8018	D1007.15(239.95)[1]	1572	No matching entry	NA	No matching entry	NA	No matching entry	NA	0.0806(2)	562	1.85E-4(3)	41
5939	137	FBgn0040222(104)[5]	NA	R10E4.2(184.1)[1]	423	NP_195137(92.82)[1]	7636	YER165W(80.11)[13]	NA	HP0827(44.28)[44]	NA	1.0(1)	NA	2.0E-4(2)	42
9024	8952	FBgn0036544(561.05)[1]	174	F15A2.6(533.5)[1]	288	NP_850488(297.7)[4]	NA	YKL101W(272.55)[2]	NA	No matching entry	NA	1.72E-4(2)	12	2.05E-4(3)	43
1410	5529	FBgn0011296(124.4)[1]	55	C14B9.1(85.11)[1]	850	No matching entry	NA	No matching entry	NA	No matching entry	NA	3.01E-4(2)	15	2.07E-4(3)	44
1385	51	FBgn0014467(73.75)[2]	NA	Y41C4A.4(71.44)[1]	1041	No matching entry	NA	No matching entry	NA	No matching entry	NA	1.0(1)	NA	2.14E-4(2)	45
5137	2040	FBgn0032379(476.3)[1]	475	T04D3.3(487.6)[1]	492	No matching entry	NA	YOR360C(65.855)[15]	NA	No matching entry	NA	0.0010(2)	41	2.28E-4(3)	46
2194	5698	FBgn0027571(1068.9)[1]	331	F32H2.5(1827.8)[1]	164	NP_193889(106.3)[5]	NA	YER061C(93.205)[2]	NA	HP0558(86.655)[2]	NA	3.13E-4(2)	17	2.29E-4(3)	47
8727	6343	FBgn0029105(242.25)[1]	874	Y23H5A.5(449.15)[1]	56	No matching entry	NA	No matching entry	NA	No matching entry	NA	3.26E-4(2)	19	2.48E-4(3)	48
4626	5080	FBgn0002741(1765.15)[4]	NA	F58G4.1(1735.3)[1]	12	NP_180882(524.05)[4]	NA	YHR023W(699.85)[7]	NA	HP0059(63.545)[14]	NA	1.0(1)	NA	2.51E-4(2)	49
9764	7	FBgn0031858(91.855)[1]	5368	No matching entry	NA	No matching entry	NA	No matching entry	NA	No matching entry	NA	1.0(1)	NA	2.53E-4(2)	50
27445	7279	FBgn0038556(95.52)[5]	NA	F45E4.3(114.2)[1]	9	NP_171836(69.13)[7]	NA	YIR019C(66.63)[25]	NA	No matching entry	NA	1.0(1)	NA	2.7E-4(2)	51
4926	826	FBgn0034854(111.485)[6]	NA	T18D3.4(99.77)[1]	84	NP_198994(123.445)[14]	NA	YDL058W(101.095)[30]	NA	HP0059(56.225)[43]	NA	1.0(1)	NA	2.71E-4(2)	52
4625	6897	FBgn0002741(1788.25)[1]	6	F58G4.1(1733.35)[2]	NA	NP_180882(527.7)[1]	NA	YHR023W(724.75)[4]	NA	HP0059(63.35)[15]	NA	1.0(1)	NA	2.79E-4(2)	53
56623	669	FBgn0036273(298.3)[1]	70	JC8.10(132.5)[4]	NA	NP_181280(115.75)[1]	NA	YNL106C(162.95)[5]	NA	No matching entry	NA	1.0(1)	NA	2.89E-4(2)	54
7402	551	FBgn0024242(797.75)[2]	NA	F15D3.1(536.6)[1]	151	NP_198994(87.43)[44]	NA	YDL058W(88.405)[49]	NA	HP0322(51.22)[7]	NA	1.0(1)	NA	2.96E-4(2)	55
1387	6	FBgn0015624(1108.2)[1]	7637	R10E11.1(820.65)[2]	NA	NP_565197(321.45)[2]	NA	YDL070W(75.48)[2]	NA	No matching entry	NA	1.0(1)	NA	3.09E-4(2)	56
4689	630	FBgn0040294(57.385)[4]	NA	Y37A1B.14(65.85)[1]	142	No matching entry	NA	YHL002W(57.19)[4]	NA	No matching entry	NA	1.0(1)	NA	3.27E-4(2)	57
8621	4	FBgn0037093(522.9)[1]	13214	B0285.1(400.95)[2]	NA	NP_201301(344.4)[2]	NA	YKL139W(263.1)[2]	NA	No matching entry	NA	1.0(1)	NA	3.57E-4(2)	58
115827	9157	FBgn0005586(350.5)[1]	137	C18A3.6(328.75)[1]	436	NP_187779(196.8)[3]	NA	YFL005W(185.7)[7]	NA	No matching entry	NA	3.02E-4(2)	16	3.64E-4(3)	59
57188	7675	FBgn0032959(158.3)[1]	276	F53B6.2(143.45)[1]	307	No matching entry	NA	No matching entry	NA	No matching entry	NA	3.8E-4(2)	26	3.81E-4(3)	60
23365	110	FBgn0023172(222.4)[1]	10576	F13E6.6(252.1)[1]	432	No matching entry	NA	YLR371W(82.8)[3]	NA	No matching entry	NA	0.0307(2)	321	4.0E-4(3)	61
6389	1764	FBgn0017539(968.2)[1]	876	C03G5.1(897.3)[1]	879	NP_179435(811.6)[1]	NA	YKL148C(816.05)[1]	3986	HP0192(276.6)[1]	NA	0.0036(2)	78	4.21E-4(3)	62
843	9	FBgn0010501(151)[1]	6945	C48D1.2(111.9)[7]	NA	No matching entry	NA	No matching entry	NA	No matching entry	NA	1.0(1)	NA	4.22E-4(2)	63
80206	9707	FBgn0035925(469.15)[1]	337	C46H11.11(275.8)[1]	172	NP_196394(86.08)[1]	NA	YNL271C(68.94)[3]	NA	No matching entry	NA	3.32E-4(2)	21	4.24E-4(3)	64
942	476	FBgn0030568(47.75)[1]	206	No matching entry	NA	No matching entry	NA	No matching entry	NA	No matching entry	NA	1.0(1)	NA	4.26E-4(2)	65
11069	3292	FBgn0033102(792.15)[1]	93	T20G5.5(554.7)[1]	2793	NP_198566(55.84)[9]	NA	YLR310C(84.535)[14]	NA	No matching entry	NA	0.0017(2)	53	4.31E-4(3)	66
8911	8445	FBgn0029846(487.25)[1]	1026	C54D2.5(632.45)[1]	66	NP_567258(70.86)[8]	NA	YGR217W(114)[16]	NA	No matching entry	NA	4.51E-4(2)	28	4.65E-4(3)	67
2011	6416	FBgn0026193(548.9)[1]	573	H39E23.1(529.65)[1]	166	NP_566843(289.3)[4]	NA	YDR477W(293.1)[4]	NA	No matching entry	NA	5.9E-4(2)	30	4.73E-4(3)	68
4638	5679	FBgn0013988(402.7)[1]	830	F12F3.2(398.85)[1]	132	NP_196107(182.6)[2]	NA	YOL016C(148.3)[9]	NA	No matching entry	NA	7.09E-4(2)	32	4.78E-4(3)	69
1859	154	FBgn0002777(655.8)[1]	8088	T04C10.1(448.2)[1]	507	NP_198447(227.05)[6]	NA	YJL141C(250.2)[5]	NA	No matching entry	NA	0.0273(2)	290	4.85E-4(3)	70
6304	504	FBgn0020307(63.16)[2]	NA	ZK1193.5(56.61)[1]	376	No matching entry	NA	No matching entry	NA	No matching entry	NA	1.0(1)	NA	4.88E-4(2)	71
115	3866	FBgn0022710(357.1)[1]	471	F17C8.1(361.3)[1]	488	No matching entry	NA	No matching entry	NA	No matching entry	NA	0.0010(2)	39	4.9E-4(3)	72
4286	1830	FBgn0015234(51.22)[3]	NA	W02C12.3(117.5)[1]	68	NP_568010(49.68)[1]	NA	YBL103C(54.49)[1]	3194	No matching entry	NA	1.0(1)	NA	5.04E-4(2)	73
3983	4289	FBgn0037733(314.5)[1]	3568	F09B9.2(187.95)[1]	57	NP_173361(56.22)[4]	NA	YKR090W(55.45)[3]	NA	No matching entry	NA	0.0013(2)	46	5.06E-4(3)	74
22895	240	FBgn0030230(217.45)[1]	5944	F37A4.7(264)[1]	527	NP_172041(82.035)[1]	1799	YOR086C(51.41)[11]	NA	No matching entry	NA	0.0207(2)	232	5.2E-4(3)	75
60482	18563	FBgn0038641(264.25)[1]	51	C48D1.3(498.05)[1]	670	No matching entry	NA	No matching entry	NA	No matching entry	NA	2.18E-4(2)	13	5.39E-4(3)	76
23369	261	FBgn0003165(560.1)[1]	11936	W06B11.2(403.5)[1]	322	NP_180483(408.7)[1]	5107	YLL013C(298.15)[1]	1641	No matching entry	NA	0.0259(2)	284	5.48E-4(3)	77
2033	536	FBgn0015624(1081.6)[2]	NA	R10E11.1(822.4)[1]	399	NP_565197(323.75)[1]	7494	YDL070W(73.94)[3]	NA	No matching entry	NA	1.0(1)	NA	5.52E-4(2)	78
4038	10391	FBgn0030706(1273.85)[1]	8	F29D11.1(546.4)[4]	NA	No matching entry	NA	No matching entry	NA	No matching entry	NA	1.0(1)	NA	5.61E-4(2)	79
55819	14232	FBgn0004919(172.9)[1]	838	H10E21.5(159.5)[1]	59	NP_174799(89.74)[1]	NA	YOL013C(50.45)[3]	NA	No matching entry	NA	3.29E-4(2)	20	6.05E-4(3)	80
7786	378	FBgn0036896(473.55)[1]	9471	F33E2.2(351.5)[1]	345	NP_196746(191.4)[2]	NA	YAR019C(128.6)[1]	1872	No matching entry	NA	0.0219(2)	248	6.07E-4(3)	81
334	13158	FBgn0000108(114.4)[1]	512	C42D8.8(216.85)[1]	110	No matching entry	NA	No matching entry	NA	No matching entry	NA	3.58E-4(2)	22	6.18E-4(3)	82
64857	21402	FBgn0050115(184.3)[1]	NA	F32F2.1(192.95)[1]	7	No matching entry	NA	YAL041W(72.785)[11]	NA	No matching entry	NA	1.0(1)	NA	6.18E-4(2)	83
22830	4483	FBgn0004607(216.45)[3]	NA	ZC123.3(170.45)[1]	34	No matching entry	NA	YOR113W(48.14)[63]	NA	No matching entry	NA	1.0(1)	NA	6.27E-4(2)	84
5578	4902	FBgn0003091(973.55)[1]	72	E01H11.1(966.65)[1]	2803	NP_187484(271.75)[9]	NA	YBL105C(313.55)[5]	NA	No matching entry	NA	0.0013(2)	44	6.32E-4(3)	85
57578	12921	FBgn0038693(433.15)[1]	349	C03C10.6(369.95)[1]	186	No matching entry	NA	No matching entry	NA	No matching entry	NA	3.69E-4(2)	23	6.32E-4(3)	86
238	5069	FBgn0040505(507.65)[1]	436	T10H9.2(271.95)[1]	576	NP_194846(127.5)[8]	NA	YNL298W(83.57)[3]	NA	No matching entry	NA	0.0010(2)	38	6.36E-4(3)	87
4618	260	FBgn0002922(99.55)[3]	NA	B0304.1(60.075)[1]	750	No matching entry	NA	No matching entry	NA	No matching entry	NA	1.0(1)	NA	6.66E-4(2)	88
9213	11622	FBgn0035649(705.65)[1]	28	Y39A1A.22(580.7)[1]	2524	NP_177107(219.55)[1]	NA	YIL047C(158.35)[1]	2634	No matching entry	NA	4.76E-4(2)	29	6.69E-4(3)	89
9742	1648	FBgn0031262(753.05)[1]	967	C27A7.4(678.35)[1]	1972	No matching entry	NA	No matching entry	NA	No matching entry	NA	0.0077(2)	130	6.71E-4(3)	90
6447	5685	FBgn0041707(46.98)[1]	48	T03D8.3(63.155)[1]	5042	No matching entry	NA	No matching entry	NA	No matching entry	NA	0.0016(2)	51	6.94E-4(3)	91
79632	11215	FBgn0034854(104.95)[8]	NA	C02F12.7(182.4)[1]	15	NP_198994(120.75)[20]	NA	YDL058W(109.15)[25]	NA	HP0322(45.05)[19]	NA	1.0(1)	NA	6.94E-4(2)	92
2562	4618	FBgn0010240(405.8)[1]	79	ZC482.1(332.65)[1]	3390	No matching entry	NA	No matching entry	NA	No matching entry	NA	0.0017(2)	55	6.99E-4(3)	93
6000	982	FBgn0024941(511.9)[1]	2109	F28C1.2(327)[1]	698	No matching entry	NA	No matching entry	NA	No matching entry	NA	0.0090(2)	140	7.01E-4(3)	94
9619	545	FBgn0032167(486.1)[1]	346	C05D10.3(288.5)[1]	8104	NP_564383(272.15)[1]	4933	YOL075C(192.2)[3]	NA	HP1576(91.09)[2]	NA	0.0184(2)	215	7.03E-4(3)	95
9148	70	FBgn0002932(179.85)[1]	12795	F10D7.5(198.95)[1]	906	NP_199282(55.45)[1]	NA	No matching entry	NA	No matching entry	NA	0.0771(2)	546	7.05E-4(3)	96
23077	1076	FBgn0030600(928.35)[1]	6418	C01B7.6(676.75)[1]	124	NP_190350(71.63)[1]	NA	YIR019C(50.06)[74]	NA	No matching entry	NA	0.0053(2)	101	7.05E-4(3)	97
5602	350	FBgn0000229(594)[1]	9424	B0478.1(532.7)[1]	410	NP_191538(261.2)[2]	NA	YLR113W(258.1)[6]	NA	No matching entry	NA	0.0259(2)	285	7.07E-4(3)	98
8851	1449	FBgn0027491(219.55)[1]	2496	T23F11.3(166.95)[1]	294	No matching entry	NA	No matching entry	NA	No matching entry	NA	0.0048(2)	95	7.11E-4(3)	99
622	442	FBgn0033679(166.4)[1]	243	F35B12.2(171.8)[1]	13739	NP_196567(81.65)[5]	NA	YMR226C(75.485)[10]	NA	HP0890(73.365)[5]	NA	0.0223(2)	254	7.3E-4(3)	100
5789	569	FBgn0000464(1240.9)[1]	7971	C09D8.1(786.15)[1]	230	NP_177331(150.6)[8]	NA	YDL230W(133.7)[2]	NA	HP0746(46.59)[1]	NA	0.0123(2)	174	7.48E-4(3)	101
340547	9937	FBgn0017590(55.84)[1]	1171	F02G3.1(55.84)[1]	83	No matching entry	NA	No matching entry	NA	No matching entry	NA	6.47E-4(2)	31	7.87E-4(3)	102
2800	15	FBgn0033840(141.15)[1]	7789	T10G3.5(93.4)[12]	NA	NP_200041(83.765)[2]	NA	YDL058W(79.145)[66]	NA	HP0059(59.115)[28]	NA	1.0(1)	NA	7.89E-4(2)	103
5147	257	FBgn0032059(193)[1]	9857	C27H5.1(224.9)[1]	472	No matching entry	NA	No matching entry	NA	No matching entry	NA	0.0312(2)	325	7.92E-4(3)	104
23127	3183	FBgn0031712(452)[1]	619	D2045.9(252.3)[1]	1083	No matching entry	NA	No matching entry	NA	HP0805(57.38)[1]	NA	0.0024(2)	64	8.11E-4(3)	105
25792	1055	FBgn0027567(58.345)[1]	12904	H20J18.1(49.29)[1]	74	No matching entry	NA	YGL122C(48.91)[2]	NA	No matching entry	NA	0.0064(2)	113	8.75E-4(3)	106
3757	2561	FBgn0003353(664.8)[1]	439	C30D11.1(672)[1]	1831	NP_180233(138.25)[1]	756	No matching entry	NA	No matching entry	NA	0.0043(2)	89	8.8E-4(3)	107
3716	101	FBgn0004864(202.6)[2]	NA	T14E8.1(161)[1]	2180	NP_568041(120.75)[5]	NA	YAR019C(91.66)[35]	NA	No matching entry	NA	1.0(1)	NA	8.88E-4(2)	108
7008	364	FBgn0016694(157.55)[1]	376	F17A9.3(71.825)[1]	10404	No matching entry	NA	No matching entry	NA	No matching entry	NA	0.0258(2)	283	8.95E-4(3)	109
27241	300	FBgn0034622(244.4)[1]	2171	C48B6.8(108.05)[1]	2546	No matching entry	NA	No matching entry	NA	No matching entry	NA	0.0241(2)	269	8.96E-4(3)	110
84540	10972	No matching entry	NA	F25C8.3(533.5)[1]	20	No matching entry	NA	No matching entry	NA	No matching entry	NA	1.0(1)	NA	9.05E-4(2)	111
483	973	FBgn0015776(109.8)[3]	NA	C17E4.9(106.11)[1]	263	No matching entry	NA	No matching entry	NA	No matching entry	NA	1.0(1)	NA	9.13E-4(2)	112
7275	41	FBgn0034589(351.7)[1]	7768	F10B5.4(313.75)[1]	3652	NP_850481(176.05)[1]	NA	No matching entry	NA	No matching entry	NA	0.1653(2)	867	9.15E-4(3)	113
6015	200	FBgn0020911(240.7)[2]	NA	T13H2.3(75.87)[1]	1207	NP_199241(98.98)[2]	NA	No matching entry	NA	No matching entry	NA	1.0(1)	NA	9.15E-4(2)	114
339965	12417	FBgn0029688(57.38)[2]	NA	R06C7.10(62.77)[1]	18	NP_565741(53.91)[12]	NA	YDL058W(57.38)[130]	NA	No matching entry	NA	1.0(1)	NA	9.22E-4(2)	115
1487	1517	FBgn0020496(511.9)[1]	12998	F49E10.5(376.7)[1]	55	NP_195146(122.5)[2]	NA	YER081W(124)[1]	5189	HP0397(139.6)[1]	NA	0.0048(2)	97	9.49E-4(3)	116
3191	764	FBgn0003435(290.05)[1]	326	C44B7.2(304.7)[1]	6936	NP_175010(193.75)[5]	NA	No matching entry	NA	No matching entry	NA	0.0147(2)	188	9.63E-4(3)	117
801	248	FBgn0000253(292)[2]	NA	T21H3.3(291.6)[1]	1064	NP_189967(275.4)[1]	6734	YBR109C(190.3)[1]	5601	No matching entry	NA	1.0(1)	NA	9.63E-4(2)	118
288	3647	FBgn0017645(1613.95)[2]	NA	B0350.2(1509.95)[1]	65	NP_178442(131.7)[2]	NA	YIL112W(93.59)[5]	NA	No matching entry	NA	1.0(1)	NA	9.7E-4(2)	119
4868	2454	FBgn0029082(426.6)[1]	5914	C26G2.1(254)[1]	86	No matching entry	NA	No matching entry	NA	No matching entry	NA	0.0034(2)	75	9.88E-4(3)	120
6857	1659	FBgn0004242(406.75)[1]	302	F31E8.2(380.15)[1]	3467	NP_196671(79.145)[1]	NA	YOR086C(58.15)[4]	NA	No matching entry	NA	0.0066(2)	115	9.95E-4(3)	121
7166	5684	FBgn0035187(534.3)[1]	27	K08F8.4(462.6)[2]	NA	No matching entry	NA	No matching entry	NA	No matching entry	NA	1.0(1)	NA	0.0010(2)	122
57409	20909	FBgn0032156(60.08)[1]	630	F44A2.5(63.93)[1]	92	No matching entry	NA	No matching entry	NA	No matching entry	NA	3.76E-4(2)	25	0.0010(3)	123
7450	4578	FBgn0029167(558.15)[1]	34	M142.2(71.63)[4]	NA	No matching entry	NA	No matching entry	NA	No matching entry	NA	1.0(1)	NA	0.0010(2)	124
23054	730	FBgn0036399(81.65)[2]	NA	C24A8.3(93.20)[1]	579	NP_173030(65.85)[1]	7852	YIR019C(65.85)[27]	NA	No matching entry	NA	1.0(1)	NA	0.0010(2)	125
2212	854	FBgn0031577(51.22)[1]	238	No matching entry	NA	No matching entry	NA	No matching entry	NA	No matching entry	NA	1.0(1)	NA	0.0010(2)	126
57586	10018	FBgn0036464(115.15)[1]	16	F31E8.2(116.5)[13]	NA	No matching entry	NA	No matching entry	NA	No matching entry	NA	1.0(1)	NA	0.0010(2)	127
5832	11378	FBgn0037146(808.7)[1]	63	T22H6.2(751.15)[1]	1837	NP_191120(557.6)[1]	235	YOR323C(295.65)[1]	2660	No matching entry	NA	7.65E-4(2)	34	0.0010(3)	128
9759	2854	FBgn0041210(534.6)[1]	1843	C10E2.3(398.45)[1]	509	NP_200914(269.2)[3]	NA	YNL021W(248.45)[3]	NA	No matching entry	NA	0.0058(2)	106	0.0011(3)	129
5332	1156	FBgn0004611(565.1)[2]	NA	B0348.4(638.05)[1]	266	NP_187464(183.55)[3]	NA	YPL268W(145.8)[12]	NA	No matching entry	NA	1.0(1)	NA	0.0011(2)	130
2820	760	FBgn0034048(834.5)[1]	220	T25G3.4(782.9)[1]	10232	NP_187648(499.2)[1]	3401	YIL155C(440.45)[1]	2587	No matching entry	NA	0.015(2)	190	0.0011(3)	131
2804	170	FBgn0040233(148.5)[1]	13335	C18C4.5(141.35)[1]	643	NP_198994(150.6)[5]	NA	YDL058W(161)[4]	NA	HP0059(64.895)[6]	NA	0.0574(2)	459	0.0011(3)	132
2898	1203	FBgn0038837(774.65)[1]	3866	ZC196.7(462.45)[1]	369	NP_565743(163.5)[1]	NA	No matching entry	NA	No matching entry	NA	0.0094(2)	144	0.0011(3)	133
7498	1246	FBgn0003308(1310.8)[1]	394	F55B11.1(1093)[1]	4493	NP_195215(1076.4)[1]	NA	No matching entry	NA	No matching entry	NA	0.0111(2)	163	0.0012(3)	134
755	469	FBgn0035497(151.8)[1]	2141	F09G8.5(120.35)[1]	2651	No matching entry	NA	No matching entry	NA	No matching entry	NA	0.024(2)	268	0.0013(3)	135
8573	6234	FBgn0013759(635.6)[1]	7891	F17E5.1(839.75)[1]	39	NP_974150(206.6)[1]	NA	YPL153C(163.3)[3]	NA	HP0321(62)[9]	NA	0.0020(2)	61	0.0013(3)	136
8500	1001	FBgn0031852(983.4)[1]	8177	F59F5.6(822.2)[1]	210	NP_197175(76.26)[3]	NA	YDL058W(80.11)[62]	NA	HP0059(55.84)[45]	NA	0.0115(2)	168	0.0013(3)	137
4753	862	FBgn0000488(148.7)[9]	NA	ZK783.1(162.7)[1]	584	NP_173547(65.47)[1]	NA	No matching entry	NA	No matching entry	NA	1.0(1)	NA	0.0013(2)	138
2316	6511	FBgn0014141(1532.7)[1]	123	Y66H1B.2(742.65)[1]	2396	NP_198420(51.99)[1]	NA	YDR129C(56.22)[10]	NA	No matching entry	NA	0.0019(2)	58	0.0013(3)	139
56899	7855	FBgn0039075(253.8)[1]	6906	C11E4.6(136.55)[1]	42	NP_187842(110.9)[1]	185	YIL112W(61.23)[33]	NA	No matching entry	NA	0.0019(2)	60	0.0013(3)	140
5475	526	FBgn0004366(452.95)[1]	2017	F23H11.8(501.9)[1]	3220	NP_565985(213.4)[2]	NA	YGR123C(158.5)[2]	NA	No matching entry	NA	0.0226(2)	255	0.0013(3)	141
7994	19	FBgn0034975(357.45)[1]	10885	VC5.4(290)[3]	NA	NP_196536(313.9)[3]	NA	YOR244W(266.35)[4]	NA	No matching entry	NA	1.0(1)	NA	0.0013(2)	142
5289	178	FBgn0015277(668.35)[1]	4926	B0025.1(502.5)[1]	2102	NP_176251(377.1)[1]	570	YLR240W(463.6)[1]	3062	No matching entry	NA	0.0612(2)	483	0.0014(3)	143
6558	2366	FBgn0036279(885.95)[1]	372	Y37A1C.1(612.85)[1]	3315	NP_174333(256.9)[7]	NA	YBR235W(238)[2]	NA	No matching entry	NA	0.0076(2)	129	0.0014(3)	144
2157	1336	FBgn0029167(89.545)[8]	NA	C25F6.4(85.5)[1]	289	No matching entry	NA	No matching entry	NA	No matching entry	NA	1.0(1)	NA	0.0014(2)	145
3339	14971	FBgn0027946(914.65)[1]	497	ZC101.2(572.75)[1]	261	No matching entry	NA	No matching entry	NA	No matching entry	NA	7.41E-4(2)	33	0.0014(3)	146
7409	1094	FBgn0040068(317.35)[1]	7335	C35B8.2(324.5)[1]	235	NP_193540(49.29)[5]	NA	YFR024C(54.105)[4]	NA	No matching entry	NA	0.0116(2)	169	0.0014(3)	147
794	697	FBgn0004580(229)[1]	136	H10E21.4(57)[1]	20511	NP_188933(60.85)[2]	NA	No matching entry	NA	No matching entry	NA	0.0188(2)	218	0.0014(3)	148
3778	2323	FBgn0003429(929.45)[1]	100	Y51A2D.19(1107.4)[1]	NA	No matching entry	NA	YJL093C(46.98)[10]	NA	No matching entry	NA	1.0(1)	NA	0.0015(2)	149
23499	983	FBgn0013733(1721.45)[2]	NA	ZK1151.2(894.4)[1]	506	NP_194885(103.2)[1]	NA	YDL058W(88.195)[50]	NA	No matching entry	NA	1.0(1)	NA	0.0015(2)	150
2992	6412	FBgn0034603(304.5)[1]	83	F56B6.4(264.65)[1]	6228	NP_197349(101.305)[1]	3456	YKR058W(120.15)[1]	5361	No matching entry	NA	0.0034(2)	77	0.0015(3)	151
8048	72	FBgn0050179(168.75)[1]	NA	T04C9.4(122.3)[1]	5206	NP_191136(102.4)[1]	7097	No matching entry	NA	No matching entry	NA	1.0(1)	NA	0.0015(2)	152
54842	12048	FBgn0033958(229.35)[1]	4504	R13A5.9(210.85)[1]	45	No matching entry	NA	No matching entry	NA	No matching entry	NA	0.0013(2)	45	0.0015(3)	153
8001	4497	FBgn0024963(328.95)[1]	761	B0207.12(300.8)[1]	1069	No matching entry	NA	No matching entry	NA	No matching entry	NA	0.0031(2)	71	0.0015(3)	154
4133	1255	FBgn0039533(123.45)[1]	2850	F42G9.9(106.3)[1]	925	No matching entry	NA	No matching entry	NA	No matching entry	NA	0.0161(2)	200	0.0015(3)	155
1806	2286	FBgn0016718(1302.5)[1]	1628	C25F6.3(1335.65)[1]	1547	NP_188408(223)[1]	3520	YDL171C(74.525)[1]	603	HP1011(55.84)[2]	NA	0.0121(2)	172	0.0015(3)	156
5091	3929	FBgn0027580(1512.1)[1]	126	D2023.2(1451.8)[1]	5582	NP_849583(373.2)[3]	NA	YGL062W(1140.55)[1]	4514	HP0370(361.5)[2]	NA	0.0046(2)	93	0.0015(3)	157
2494	1318	FBgn0001078(196.8)[1]	9145	F11C1.6(176)[1]	160	No matching entry	NA	No matching entry	NA	No matching entry	NA	0.0099(2)	152	0.0015(3)	158
29994	255	FBgn0027620(78.18)[4]	NA	ZK783.4(165.6)[1]	1645	NP_181036(78.76)[1]	NA	YGR252W(90.51)[5]	NA	No matching entry	NA	1.0(1)	NA	0.0015(2)	159
5297	67	FBgn0040335(1528.05)[1]	3644	Y75B8A.24(1261.15)[1]	NA	NP_175359(549.3)[1]	NA	YLR305C(478.75)[1]	115	No matching entry	NA	1.0(1)	NA	0.0016(2)	160
9515	9655	FBgn0030412(607.25)[1]	179	M01A10.2(583.9)[1]	1280	NP_196176(95.9)[1]	NA	YPR032W(82.805)[1]	761	No matching entry	NA	0.0013(2)	47	0.0016(3)	161
202333	8569	FBgn0032270(64.7)[2]	NA	B0350.1(62.77)[1]	48	NP_198861(74.71)[1]	654	YFR016C(62.39)[1]	3661	No matching entry	NA	1.0(1)	NA	0.0016(2)	162
1139	5265	FBgn0031014(362.85)[1]	197	F25G6.3(401.75)[1]	2570	No matching entry	NA	No matching entry	NA	No matching entry	NA	0.0032(2)	73	0.0017(3)	163
577	6836	FBgn0028679(113.05)[6]	NA	T21B6.3(162.2)[1]	62	No matching entry	NA	No matching entry	NA	No matching entry	NA	1.0(1)	NA	0.0017(2)	164
10983	111	FBgn0010382(66.24)[3]	NA	R02F2.1(63.155)[1]	3902	NP_173083(72.4)[1]	NA	YGR108W(70.48)[1]	2965	No matching entry	NA	1.0(1)	NA	0.0017(2)	165
1306	4944	FBgn0035732(201.65)[1]	2463	C36B1.1(156.4)[1]	286	No matching entry	NA	YIR019C(49.29)[79]	NA	No matching entry	NA	0.0046(2)	91	0.0017(3)	166
4217	1590	FBgn0014006(849.55)[1]	9242	F59A6.1(693.15)[1]	146	NP_187254(205.65)[4]	NA	YJL095W(176.25)[2]	NA	No matching entry	NA	0.0091(2)	142	0.0017(3)	167
5995	5205	FBgn0014019(83.38)[1]	52	No matching entry	NA	No matching entry	NA	No matching entry	NA	No matching entry	NA	1.0(1)	NA	0.0018(2)	168
1196	1477	FBgn0000480(525.95)[1]	12503	E02H4.3(434.5)[1]	116	NP_194205(343.6)[1]	NA	YLL019C(232.3)[3]	NA	No matching entry	NA	0.0098(2)	149	0.0018(3)	169
1739	2151	FBgn0001624(583.55)[2]	NA	C25F6.2(492.7)[1]	218	NP_565961(109.6)[4]	NA	YDR454C(99.37)[6]	NA	HP0321(58.54)[10]	NA	1.0(1)	NA	0.0018(2)	170
799	3730	FBgn0033825(241.15)[1]	1228	C13B9.4(157.55)[1]	807	No matching entry	NA	No matching entry	NA	No matching entry	NA	0.0053(2)	102	0.0018(3)	171
57488	13157	FBgn0039208(463.4)[1]	98	T12A2.15(347.8)[1]	1802	NP_173436(142.5)[1]	NA	YML072C(82.42)[1]	2617	No matching entry	NA	0.0011(2)	43	0.0019(3)	172
5156	838	FBgn0032006(280)[1]	593	F58A3.2(224.6)[14]	NA	NP_194846(104.4)[15]	NA	YJL095W(80.49)[18]	NA	No matching entry	NA	1.0(1)	NA	0.0019(2)	173
8615	522	FBgn0040087(674.7)[1]	7517	K09B11.9(399.45)[1]	821	NP_566820(238.05)[1]	8923	YDL058W(190.3)[1]	192	No matching entry	NA	0.0406(2)	374	0.0019(3)	174
6812	2865	FBgn0004574(730.5)[1]	4519	F27D9.1(670.8)[1]	212	NP_567388(240.15)[1]	NA	YDR164C(177.55)[2]	NA	No matching entry	NA	0.0064(2)	112	0.0019(3)	175
1131	3144	FBgn0000037(267.9)[1]	2317	Y40H4A.1(317)[1]	585	No matching entry	NA	No matching entry	NA	No matching entry	NA	0.0085(2)	137	0.0019(3)	176
56241	16414	FBgn0039826(247.9)[1]	487	K03H1.5(241.5)[1]	355	No matching entry	NA	No matching entry	NA	No matching entry	NA	9.14E-4(2)	36	0.0019(3)	177
4649	8813	FBgn0040299(431.05)[1]	1451	F56A6.2(597.8)[1]	208	NP_172349(412.9)[1]	7049	YAL029C(385.2)[2]	NA	No matching entry	NA	0.0019(2)	59	0.0020(3)	178
6496	418	FBgn0025360(319.3)[1]	3730	W05E10.3(257.1)[1]	1911	NP_181138(47.75)[4]	NA	YGL096W(47.75)[15]	NA	No matching entry	NA	0.0409(2)	376	0.0020(3)	179
2909	4221	FBgn0026375(570.45)[1]	8736	H08M01.2(183.9)[1]	71	NP_568935(76.26)[2]	NA	YER155C(89.35)[6]	NA	No matching entry	NA	0.0042(2)	86	0.0020(3)	180
23312	3679	FBgn0023458(1515)[1]	4607	F54E4.1(1100.5)[1]	182	NP_182179(130.55)[2]	NA	YJR033C(128.25)[1]	3496	No matching entry	NA	0.0056(2)	105	0.0020(3)	181
3911	6437	FBgn0002526(1719.9)[1]	620	K08C7.3(1673.5)[1]	1158	No matching entry	NA	No matching entry	NA	No matching entry	NA	0.0027(2)	65	0.0021(3)	182
8445	117	FBgn0016930(430.85)[2]	NA	F49E11.1(613.05)[1]	4466	NP_198447(222.8)[7]	NA	YJL141C(243.4)[8]	NA	No matching entry	NA	1.0(1)	NA	0.0021(2)	183
5506	6372	FBgn0036862(95.32)[1]	50	CC8.2(73.75)[2]	NA	No matching entry	NA	YOR178C(52.375)[1]	2903	No matching entry	NA	1.0(1)	NA	0.0021(2)	184
3091	1638	FBgn0015542(278.85)[1]	6083	F38A6.3(151.35)[1]	279	No matching entry	NA	No matching entry	NA	No matching entry	NA	0.0113(2)	165	0.0021(3)	185
4850	417	FBgn0032239(369.4)[1]	11501	C49H3.5(301.05)[1]	713	NP_190149(207.2)[1]	NA	YER068W(209.7)[1]	3893	No matching entry	NA	0.0547(2)	442	0.0021(3)	186
50859	5659	FBgn0039054(132.85)[1]	209	C54E4.2(125.2)[1]	2988	No matching entry	NA	No matching entry	NA	No matching entry	NA	0.0040(2)	81	0.0022(3)	187
8861	1652	FBgn0013764(431.2)[1]	7174	F58A3.1(139.2)[1]	239	No matching entry	NA	No matching entry	NA	No matching entry	NA	0.0115(2)	166	0.0022(3)	188
6894	59	No matching entry	NA	T14B4.1(154.8)[1]	9286	NP_193496(191.25)[1]	NA	YDL112W(155.2)[1]	34	HP0553(47.37)[1]	NA	1.0(1)	NA	0.0022(2)	189
5966	89	FBgn0000462(264.4)[1]	3784	No matching entry	NA	No matching entry	NA	No matching entry	NA	No matching entry	NA	1.0(1)	NA	0.0022(2)	190
189	752	FBgn0014031(334.95)[1]	2234	T14D7.1(331.45)[1]	3312	NP_178969(127.1)[1]	NA	YFL030W(88.005)[1]	5188	HP0736(83.765)[1]	NA	0.0275(2)	293	0.0022(3)	191
8559	23	FBgn0027784(338.6)[1]	11480	F32B6.3(222.45)[1]	17933	NP_563676(206.1)[1]	8673	YGR006W(71.25)[1]	2158	No matching entry	NA	0.7321(2)	2630	0.0022(3)	192
6585	3384	FBgn0003425(1211.05)[2]	NA	F40E10.4(942)[1]	168	NP_174702(71.055)[1]	NA	No matching entry	NA	No matching entry	NA	1.0(1)	NA	0.0022(2)	193
950	3610	FBgn0010435(247.5)[1]	165	Y49E10.20(168.3)[1]	6212	No matching entry	NA	No matching entry	NA	No matching entry	NA	0.0068(2)	118	0.0023(3)	194
3845	282	FBgn0003205(267.9)[2]	NA	ZK792.6(268.3)[1]	2124	NP_193486(108.2)[5]	NA	YOR101W(190.1)[2]	NA	No matching entry	NA	1.0(1)	NA	0.0023(2)	195
2639	84	FBgn0031824(572.8)[1]	6160	F54D5.7(521.2)[1]	8265	NP_190752(223.6)[1]	514	No matching entry	NA	No matching entry	NA	0.2044(2)	999	0.0023(3)	196
10989	453	FBgn0019960(192)[1]	7071	T14G11.3(248.45)[1]	1066	NP_195370(51.22)[3]	NA	No matching entry	NA	No matching entry	NA	0.0489(2)	410	0.0023(3)	197
23345	1386	FBgn0010070(1001.3)[1]	309	K11C4.3(187)[6]	NA	NP_198994(92.625)[37]	NA	YKR095W(127.1)[2]	NA	No matching entry	NA	1.0(1)	NA	0.0023(2)	198
1284	7026	FBgn0000299(737.65)[1]	3141	K04H4.1(620.35)[1]	191	NP_566179(56.22)[2]	NA	No matching entry	NA	No matching entry	NA	0.0040(2)	82	0.0023(3)	199
3727	52	FBgn0001291(121.75)[1]	6874	T24H10.2(59.31)[2]	NA	No matching entry	NA	YEL009C(46.59)[1]	4654	No matching entry	NA	1.0(1)	NA	0.0024(2)	200
10497	7500	FBgn0025726(1681.4)[1]	3612	ZK524.2(1448.9)[1]	167	NP_171836(71.25)[3]	NA	YER125W(50.45)[20]	NA	No matching entry	NA	0.0040(2)	83	0.0024(3)	201
29114	382	FBgn0035499(127.5)[2]	NA	D1069.2(129.4)[1]	1763	No matching entry	NA	YOR367W(82.995)[2]	NA	No matching entry	NA	1.0(1)	NA	0.0024(2)	202
2767	1998	FBgn0004435(598.2)[1]	8565	M01D7.7(588.6)[1]	178	NP_180198(210.15)[7]	NA	YER020W(250)[9]	NA	No matching entry	NA	0.0103(2)	155	0.0024(3)	203
9575	81	FBgn0023076(387.65)[1]	4696	C25A1.11(82.42)[6]	NA	No matching entry	NA	No matching entry	NA	No matching entry	NA	1.0(1)	NA	0.0025(2)	204
9444	12518	FBgn0017397(276.75)[1]	10622	T21G5.5(255.8)[1]	33	NP_850296(134.4)[1]	1010	YLR116W(87.43)[2]	NA	No matching entry	NA	0.0023(2)	63	0.0026(3)	205
10681	2128	FBgn0030011(512.7)[1]	3796	F52A8.2(485.7)[1]	485	NP_195172(275.75)[5]	NA	YOR212W(250.4)[1]	2316	No matching entry	NA	0.012(2)	171	0.0026(3)	206
81609	4879	FBgn0029794(475.3)[1]	417	F25H2.2(305.65)[1]	2237	No matching entry	NA	No matching entry	NA	No matching entry	NA	0.0053(2)	100	0.0026(3)	207
1135	6421	FBgn0000039(406)[1]	61	Y110A7A.3(408.7)[1]	NA	No matching entry	NA	No matching entry	NA	No matching entry	NA	1.0(1)	NA	0.0026(2)	208
89797	8891	FBgn0032832(471.1)[1]	6183	F45E10.1(251.35)[1]	93	No matching entry	NA	YIR019C(53.53)[63]	NA	No matching entry	NA	0.0038(2)	80	0.0026(3)	209
1386	2042	FBgn0050420(61.62)[2]	NA	F29G9.4(55.84)[1]	342	NP_850604(56.61)[1]	NA	YIR019C(47.37)[86]	NA	No matching entry	NA	1.0(1)	NA	0.0026(2)	210
1455	1276	FBgn0011253(568.55)[2]	NA	Y106G6E.6(516.15)[1]	689	NP_171939(363.8)[2]	NA	YNL154C(345.9)[1]	1767	No matching entry	NA	1.0(1)	NA	0.0026(2)	211
6547	16240	FBgn0013995(774.4)[1]	5618	C10G8.5(768.3)[1]	44	NP_566105(135.8)[2]	NA	No matching entry	NA	No matching entry	NA	0.0016(2)	52	0.0026(3)	212
546	38	FBgn0039338(637.1)[1]	13238	B0041.7(439.65)[1]	6813	NP_172336(386.9)[2]	NA	YGL163C(138.25)[4]	NA	No matching entry	NA	0.5172(2)	2013	0.0026(3)	213
6641	3336	FBgn0037130(244.2)[1]	803	F30A10.8(303.15)[1]	3297	No matching entry	NA	No matching entry	NA	No matching entry	NA	0.0144(2)	186	0.0026(3)	214
2782	1797	FBgn0001105(598)[1]	11982	F13D12.7(612.85)[1]	150	NP_195172(299.7)[4]	NA	YOR212W(241.9)[4]	NA	No matching entry	NA	0.0121(2)	173	0.0027(3)	215
2009	2123	FBgn0036456(424.5)[1]	3421	F38A6.2(300.1)[1]	603	NP_197897(62.39)[6]	NA	YBR198C(58.15)[15]	NA	No matching entry	NA	0.0132(2)	181	0.0027(3)	216
57502	15600	FBgn0001987(257.85)[2]	NA	C40C9.5(275.6)[1]	43	NP_186890(55.45)[2]	NA	No matching entry	NA	No matching entry	NA	1.0(1)	NA	0.0027(2)	217
3603	91	FBgn0036424(81.455)[1]	4532	C52A11.4(79.335)[6]	NA	No matching entry	NA	No matching entry	NA	No matching entry	NA	1.0(1)	NA	0.0027(2)	218
9378	792	FBgn0038975(798.7)[2]	NA	C29A12.4(500.35)[1]	1241	No matching entry	NA	No matching entry	NA	No matching entry	NA	1.0(1)	NA	0.0027(2)	219
5829	421	FBgn0041789(340.1)[1]	1038	C28H8.6(324.3)[1]	8966	NP_182104(56.22)[3]	NA	YDL240W(71.25)[9]	NA	No matching entry	NA	0.0573(2)	458	0.0028(3)	220
25876	374	FBgn0030722(70.67)[1]	1245	No matching entry	NA	No matching entry	NA	No matching entry	NA	No matching entry	NA	1.0(1)	NA	0.0028(2)	221
55799	15358	FBgn0033870(483.8)[1]	510	C50C3.9(248.1)[1]	766	NP_974433(48.91)[2]	NA	No matching entry	NA	No matching entry	NA	0.0014(2)	48	0.0028(3)	222
8528	4874	FBgn0031860(173.1)[1]	90	Y69A2AR.5(194.7)[2]	NA	No matching entry	NA	No matching entry	NA	No matching entry	NA	1.0(1)	NA	0.0029(2)	223
23262	2221	FBgn0031192(1232.25)[1]	1996	F46F11.1(945.65)[1]	2635	NP_568308(677.15)[2]	NA	YLR410W(365.7)[2]	NA	No matching entry	NA	0.0213(2)	238	0.0029(3)	224
6506	5511	FBgn0026438(363.25)[1]	208	C12D12.2(504.2)[1]	5701	No matching entry	NA	No matching entry	NA	No matching entry	NA	0.0078(2)	131	0.0029(3)	225
90167	16166	FBgn0037286(309.7)[1]	5727	H05G16.1(292.4)[1]	49	No matching entry	NA	No matching entry	NA	No matching entry	NA	0.0019(2)	57	0.0029(3)	226
10044	9731	FBgn0031762(183.3)[1]	26	F23C8.7(55.84)[1]	17572	No matching entry	NA	No matching entry	NA	No matching entry	NA	0.0031(2)	69	0.0029(3)	227
8516	5025	FBgn0001250(403.5)[1]	4256	F54F2.1(387.5)[1]	245	No matching entry	NA	No matching entry	NA	No matching entry	NA	0.0069(2)	122	0.0029(3)	228
6311	473	FBgn0038338(166.8)[1]	9726	D2045.1(60.08)[1]	967	NP_566471(61.425)[2]	NA	YGR178C(58.345)[1]	2243	No matching entry	NA	0.062(2)	487	0.0029(3)	229
9695	48	FBgn0032480(367.1)[2]	NA	C47E12.3(616.5)[1]	15155	NP_564288(391.35)[1]	2126	YHR204W(345.5)[1]	1484	No matching entry	NA	1.0(1)	NA	0.0030(2)	230
5523	3230	FBgn0038744(469.75)[1]	6993	C06G1.5(320.5)[1]	173	NP_568509(344.75)[1]	NA	No matching entry	NA	No matching entry	NA	0.0081(2)	133	0.0030(3)	231
9891	5087	FBgn0037804(327.6)[1]	7544	B0496.3(334.9)[1]	109	NP_566843(257.7)[7]	NA	YDR477W(235.55)[11]	NA	No matching entry	NA	0.0055(2)	104	0.0030(3)	232
9480	6433	FBgn0028996(164.05)[1]	424	C17H12.9(239.8)[1]	1817	No matching entry	NA	No matching entry	NA	No matching entry	NA	0.0042(2)	87	0.0030(3)	233
8938	3989	FBgn0035756(478.45)[1]	4610	F54G2.1(377.3)[1]	259	No matching entry	NA	No matching entry	NA	No matching entry	NA	0.0079(2)	132	0.0031(3)	234
817	8428	FBgn0004624(786.2)[1]	6558	K11E8.1(698.55)[1]	101	NP_192381(231.5)[1]	4789	YOL016C(211.5)[2]	NA	No matching entry	NA	0.0044(2)	90	0.0031(3)	235
54805	1600	No matching entry	NA	C52D10.12(368.4)[1]	577	NP_171826(177.75)[1]	NA	YOL060C(219.75)[2]	NA	HP1490(61.62)[1]	NA	1.0(1)	NA	0.0031(2)	236
57690	9690	FBgn0039918(67.59)[1]	12389	C06G1.4(57.77)[1]	37	NP_196049(74.71)[3]	NA	No matching entry	NA	No matching entry	NA	0.0031(2)	70	0.0031(3)	237
10129	493	FBgn0016081(879.8)[1]	6771	F21H11.2(574.35)[1]	1345	NP_197072(135.2)[1]	NA	YIL129C(101.85)[1]	303	No matching entry	NA	0.0582(2)	465	0.0031(3)	238
3205	2291	FBgn0000015(98.995)[1]	2262	Y75B8A.1(90.89)[1]	1902	NP_567722(51.6)[1]	2956	No matching entry	NA	No matching entry	NA	0.0217(2)	243	0.0031(3)	239
6999	2126	FBgn0003965(388.45)[1]	509	C28H8.11(390.95)[1]	5179	No matching entry	NA	No matching entry	NA	No matching entry	NA	0.0164(2)	203	0.0031(3)	240
25791	13000	FBgn0027593(264.45)[1]	585	K07D4.7(320.45)[1]	917	No matching entry	NA	YLR371W(63.54)[9]	NA	No matching entry	NA	0.0019(2)	56	0.0031(3)	241
6722	212	FBgn0004101(199.75)[1]	10749	D1081.2(157.15)[1]	1729	NP_195377(62)[1]	NA	YMR042W(98.78)[1]	1400	No matching entry	NA	0.1202(2)	702	0.0032(3)	242
9516	1352	FBgn0050273(49.87)[1]	NA	F16F9.1(54.875)[1]	861	No matching entry	NA	No matching entry	NA	No matching entry	NA	1.0(1)	NA	0.0032(2)	243
9448	4594	FBgn0010909(487.85)[3]	NA	ZC504.4(510)[1]	177	NP_564955(230.9)[16]	NA	YHR102W(207.8)[6]	NA	No matching entry	NA	1.0(1)	NA	0.0032(2)	244
901	53	FBgn0039858(102.82)[1]	9260	No matching entry	NA	NP_173485(58.92)[1]	NA	YGR108W(55.45)[4]	NA	No matching entry	NA	1.0(1)	NA	0.0033(2)	245
54361	1170	FBgn0004360(267.15)[9]	NA	K10B4.6(321.2)[1]	1275	No matching entry	NA	No matching entry	NA	No matching entry	NA	1.0(1)	NA	0.0033(2)	246
5292	1297	FBgn0025625(144.1)[4]	NA	F45H7.4(240)[1]	1078	NP_850488(137.1)[12]	NA	YOL045W(142.9)[2]	NA	No matching entry	NA	1.0(1)	NA	0.0033(2)	247
5095	885	FBgn0039877(438.3)[2]	NA	F27D9.5(798.5)[1]	1368	NP_849583(468.8)[2]	NA	YBR208C(363.05)[2]	NA	HP0370(356.3)[3]	NA	1.0(1)	NA	0.0033(2)	248
6529	5371	FBgn0039915(667.75)[1]	2882	T03F7.1(627.85)[1]	466	No matching entry	NA	No matching entry	NA	HP0498(106.1)[1]	NA	0.0086(2)	139	0.0034(3)	249
6909	4900	FBgn0000179(362.25)[1]	6404	F21H11.3(305.45)[1]	156	No matching entry	NA	No matching entry	NA	No matching entry	NA	0.0067(2)	116	0.0034(3)	250
9821	751	FBgn0037363(127.5)[1]	8207	T08A9.1(84.73)[1]	1017	NP_200041(78.565)[4]	NA	YDR356W(89.535)[3]	NA	HP0119(48.91)[17]	NA	0.0546(2)	441	0.0034(3)	251
5787	2780	FBgn0004370(522.9)[1]	3616	F44G4.8(272.9)[1]	563	NP_177331(147.1)[12]	NA	YDL230W(128.1)[11]	NA	No matching entry	NA	0.0131(2)	180	0.0034(3)	252
5586	837	FBgn0033398(550.45)[1]	12353	F46F6.2(504.6)[1]	583	NP_187484(232.85)[19]	NA	YBL105C(339.15)[1]	427	No matching entry	NA	0.0483(2)	408	0.0035(3)	253
6572	5951	FBgn0000303(421.95)[2]	NA	ZC416.8(397.9)[1]	147	No matching entry	NA	No matching entry	NA	HP1181(52.37)[1]	NA	1.0(1)	NA	0.0035(2)	254
64754	21268	FBgn0011566(159.85)[1]	5906	T22A3.4(124.75)[1]	40	NP_849969(158.9)[2]	NA	YPL165C(53.91)[2]	NA	No matching entry	NA	0.0016(2)	50	0.0035(3)	255
10395	7802	FBgn0038226(399.25)[1]	5447	F45H7.2(238.4)[1]	165	NP_851042(58.345)[3]	NA	YDL240W(69.32)[13]	NA	No matching entry	NA	0.0060(2)	108	0.0035(3)	256
23095	3417	FBgn0034155(1688.3)[1]	6232	C52E12.2(1035.6)[1]	229	NP_567423(249.6)[2]	NA	YGL216W(216.5)[8]	NA	No matching entry	NA	0.0096(2)	146	0.0036(3)	257
1576	7269	FBgn0038037(268.1)[1]	54	T10B9.10(230.55)[1]	13772	NP_565617(169.25)[1]	NA	YMR015C(93.97)[2]	NA	No matching entry	NA	0.0050(2)	98	0.0036(3)	258
7145	8733	FBgn0037704(260.4)[2]	NA	M01E11.7(305.05)[1]	102	NP_198756(112.1)[1]	NA	No matching entry	NA	No matching entry	NA	1.0(1)	NA	0.0036(2)	259
3818	258	FBgn0031619(184.9)[1]	2190	C07G1.1(156.8)[9]	NA	No matching entry	NA	No matching entry	NA	No matching entry	NA	1.0(1)	NA	0.0036(2)	260
59342	10683	FBgn0035154(299.45)[1]	135	F22E12.1(323.6)[1]	3423	NP_565663(358.6)[1]	NA	YBR139W(107.25)[3]	NA	No matching entry	NA	0.0030(2)	68	0.0036(3)	261
178	2433	FBgn0034618(1337.95)[1]	2498	R06A4.8(1199.45)[1]	1561	No matching entry	NA	YPR184W(920.25)[1]	3953	No matching entry	NA	0.0214(2)	240	0.0037(3)	262
8434	1604	FBgn0036463(522.3)[1]	2490	F29G6.1(55.07)[1]	2430	No matching entry	NA	No matching entry	NA	No matching entry	NA	0.0288(2)	302	0.0037(3)	263
7507	71	FBgn0004832(206.65)[1]	3649	K07G5.2(164.7)[1]	18743	No matching entry	NA	YMR201C(70.48)[1]	1238	No matching entry	NA	0.3913(2)	1620	0.0037(3)	264
7181	284	FBgn0015239(134.05)[1]	8768	T01B10.4(121.55)[1]	1897	No matching entry	NA	No matching entry	NA	No matching entry	NA	0.1057(2)	653	0.0037(3)	265
57221	9080	FBgn0029834(364.2)[1]	872	Y106G6G.2(103.78)[1]	791	NP_195533(75.87)[1]	793	No matching entry	NA	No matching entry	NA	0.0033(2)	74	0.0037(3)	266
5725	1911	FBgn0011224(512.5)[1]	8112	D2089.4(438.55)[1]	311	NP_175010(288.85)[1]	5908	YIR009W(50.83)[3]	NA	No matching entry	NA	0.0169(2)	206	0.0037(3)	267
7248	43	FBgn0026317(171.75)[1]	13136	F07A5.7(55.84)[5]	NA	NP_191047(62.005)[1]	NA	YDR356W(57.00)[25]	NA	No matching entry	NA	1.0(1)	NA	0.0038(2)	268
56999	9719	FBgn0038340(554.9)[1]	3330	F25H8.3(1095.3)[1]	183	No matching entry	NA	No matching entry	NA	No matching entry	NA	0.0040(2)	85	0.0038(3)	269
8622	9602	FBgn0034886(522.9)[1]	60	Y95B8A.10(300.85)[1]	NA	NP_568855(50.83)[1]	3968	YOR360C(82.8)[6]	NA	No matching entry	NA	1.0(1)	NA	0.0038(2)	270
405	825	FBgn0015014(485.35)[1]	10502	C25A1.11(335.1)[1]	914	NP_191465(48.14)[2]	NA	No matching entry	NA	No matching entry	NA	0.0635(2)	492	0.0038(3)	271
2040	5699	FBgn0030993(297.55)[1]	7515	F14D12.4(326.85)[1]	130	NP_200221(94.345)[2]	NA	No matching entry	NA	No matching entry	NA	0.0066(2)	114	0.0039(3)	272
6511	1392	FBgn0026439(349.2)[1]	735	C12D12.2(424.45)[3]	NA	No matching entry	NA	No matching entry	NA	No matching entry	NA	1.0(1)	NA	0.0039(2)	273
80318	11219	FBgn0038909(47.37)[1]	2691	K12F2.1(50.06)[1]	179	No matching entry	NA	YOR195W(50.06)[2]	NA	HP0119(44.67)[30]	NA	0.0032(2)	72	0.0039(3)	274
7813	2940	FBgn0030299(465.7)[2]	NA	T24D11.1(361.9)[1]	348	NP_566172(199.7)[1]	NA	YPL249C(170.8)[2]	NA	No matching entry	NA	1.0(1)	NA	0.0039(2)	275
2313	865	FBgn0005658(220.5)[1]	506	T08H4.3(206.1)[1]	19688	No matching entry	NA	No matching entry	NA	No matching entry	NA	0.0663(2)	507	0.0040(3)	276
8092	2870	FBgn0023489(109.8)[1]	222	R08B4.2(105.1)[3]	NA	NP_191674(54.685)[3]	NA	No matching entry	NA	No matching entry	NA	1.0(1)	NA	0.0040(2)	277
10206	1434	FBgn0034412(63.16)[2]	NA	F54G8.4(72.02)[1]	1125	NP_176091(50.83)[1]	NA	No matching entry	NA	No matching entry	NA	1.0(1)	NA	0.0040(2)	278
8473	249	FBgn0040295(1605.5)[1]	11373	K04G7.3(1401.15)[1]	1748	NP_187074(596.7)[1]	347	YBR112C(95.52)[3]	NA	No matching entry	NA	0.1289(2)	733	0.0040(3)	279
2643	3176	FBgn0003162(269.25)[1]	105	F32G8.6(269.8)[1]	15102	NP_974246(114.6)[1]	NA	YGR267C(239)[1]	3764	HP0928(174.1)[1]	NA	0.0107(2)	159	0.0040(3)	280
6239	93	FBgn0003053(120.2)[1]	6562	Y38H8A.5(88.97)[22]	NA	NP_849323(60.85)[204]	NA	YJL056C(74.33)[436]	NA	No matching entry	NA	1.0(1)	NA	0.0041(2)	281
1108	1769	FBgn0023395(925.2)[1]	5311	T14G8.1(1315.6)[1]	661	NP_565587(716.25)[1]	5780	YER164W(457.2)[7]	NA	No matching entry	NA	0.0229(2)	257	0.0041(3)	282
8028	576	FBgn0037471(331.3)[1]	13014	F54F2.2(256.1)[1]	903	NP_566491(130.6)[1]	NA	YPR031W(137.9)[8]	NA	No matching entry	NA	0.0782(2)	551	0.0041(3)	283
7098	1817	FBgn0036995(142.75)[1]	2432	C56E6.6(131.15)[1]	2724	NP_193747(85.885)[3]	NA	YJL005W(74.715)[25]	NA	No matching entry	NA	0.0296(2)	313	0.0041(3)	284
5529	943	FBgn0027492(617.5)[1]	10815	W08G11.4(593.95)[1]	878	NP_189231(461.85)[2]	NA	YOR014W(475.7)[3]	NA	No matching entry	NA	0.063(2)	490	0.0042(3)	285
10788	631	FBgn0015269(85.89)[2]	NA	F09C3.1(287.75)[1]	1942	No matching entry	NA	YPL242C(81.65)[2]	NA	No matching entry	NA	1.0(1)	NA	0.0042(2)	286
2983	1219	FBgn0013973(518.1)[1]	2999	C46E1.2(351.3)[1]	2411	No matching entry	NA	No matching entry	NA	No matching entry	NA	0.0371(2)	360	0.0042(3)	287
2752	3661	FBgn0001145(528.9)[1]	180	Y105C5B.28(493.45)[1]	NA	NP_176794(395.2)[1]	7729	YPR035W(416.8)[1]	4634	HP0512(62.965)[2]	NA	1.0(1)	NA	0.0042(2)	288
1952	1428	FBgn0024836(1547.35)[2]	NA	F15B9.7(827.2)[1]	1435	No matching entry	NA	No matching entry	NA	No matching entry	NA	1.0(1)	NA	0.0042(2)	289
57528	21288	FBgn0038839(199.5)[1]	96	VM106R.1(132.5)[1]	2496	NP_200311(59.31)[10]	NA	No matching entry	NA	No matching entry	NA	0.0015(2)	49	0.0042(3)	290
5990	4256	FBgn0020379(472.45)[3]	NA	F33H1.1(310.25)[1]	252	No matching entry	NA	YLR176C(68.94)[2]	NA	No matching entry	NA	1.0(1)	NA	0.0042(2)	291
6092	8591	FBgn0005631(588.8)[1]	8822	ZK377.2(556.95)[1]	88	No matching entry	NA	No matching entry	NA	No matching entry	NA	0.0052(2)	99	0.0043(3)	292
1357	1577	FBgn0031929(254.6)[1]	581	Y18H1A.9(265)[3]	NA	No matching entry	NA	YHR132C(173.9)[6]	NA	No matching entry	NA	1.0(1)	NA	0.0043(2)	293
92949	11314	FBgn0003137(238.05)[1]	4192	C37C3.6(245.35)[1]	144	No matching entry	NA	No matching entry	NA	No matching entry	NA	0.0040(2)	84	0.0043(3)	294
8786	6587	FBgn0030962(349)[2]	NA	C16C2.2(218.2)[1]	162	No matching entry	NA	No matching entry	NA	No matching entry	NA	1.0(1)	NA	0.0043(2)	295
5530	4131	FBgn0030758(820.8)[1]	9934	C02F4.2(765.55)[1]	134	NP_181514(238.4)[3]	NA	YML057W(532.7)[1]	3692	No matching entry	NA	0.0090(2)	141	0.0043(3)	296
22884	86	FBgn0038617(418.1)[1]	7539	C05D2.10(346.25)[1]	NA	NP_190535(87.43)[9]	NA	YDL145C(92.82)[2]	NA	No matching entry	NA	1.0(1)	NA	0.0043(2)	297
9612	575	FBgn0024308(216.05)[1]	7500	C14B9.6(69.515)[1]	1465	NP_190793(84.73)[2]	NA	YCR033W(73.75)[2]	NA	No matching entry	NA	0.0703(2)	521	0.0043(3)	298
10965	691	No matching entry	NA	K05B2.4(139.05)[1]	1878	No matching entry	NA	No matching entry	NA	No matching entry	NA	1.0(1)	NA	0.0043(2)	299
9682	1152	FBgn0028991(472.2)[3]	NA	Y48B6A.11(330.1)[1]	1495	NP_181034(151.55)[1]	NA	YER169W(258.1)[2]	NA	No matching entry	NA	1.0(1)	NA	0.0043(2)	300
146057	7629	FBgn0039908(349.9)[1]	7703	R90.1(350.7)[1]	117	NP_179537(163.5)[1]	NA	YPL204W(144.8)[5]	NA	No matching entry	NA	0.0061(2)	109	0.0043(3)	301
10565	1373	FBgn0028538(1769.2)[2]	NA	Y6B3A.1(1110.7)[1]	1462	NP_171698(725.5)[2]	NA	YDR170C(629.2)[1]	407	No matching entry	NA	1.0(1)	NA	0.0044(2)	302
9758	6557	FBgn0038288(366.15)[1]	6563	H09G03.2(277.7)[1]	163	No matching entry	NA	No matching entry	NA	No matching entry	NA	0.0072(2)	126	0.0044(3)	303
5281	74	FBgn0036893(57.38)[1]	9041	F49E8.1(62.39)[2]	NA	NP_173056(89.16)[1]	8621	YDR302W(57.955)[1]	2161	No matching entry	NA	1.0(1)	NA	0.0045(2)	304
5144	2602	FBgn0000479(671.35)[1]	5870	R153.1(617.45)[1]	409	No matching entry	NA	YOR360C(86.075)[3]	NA	No matching entry	NA	0.0159(2)	198	0.0045(3)	305
64084	15267	FBgn0039928(397.9)[1]	7427	B0034.3(346.3)[1]	73	No matching entry	NA	No matching entry	NA	No matching entry	NA	0.0036(2)	79	0.0045(3)	306
7046	971	FBgn0011300(555.45)[1]	8375	F29C4.1(251.9)[1]	1129	NP_195303(115.9)[20]	NA	YGL179C(70.09)[1]	4455	No matching entry	NA	0.0617(2)	485	0.0045(3)	307
678	2490	FBgn0011837(147.7)[2]	NA	F38B7.1(108.6)[1]	500	NP_176987(95.13)[1]	NA	YDR151C(85.89)[1]	5199	No matching entry	NA	1.0(1)	NA	0.0046(2)	308
6788	3508	FBgn0034453(499.4)[1]	13289	F14H12.4(466.05)[1]	119	NP_564955(283.3)[2]	NA	YDR523C(222.8)[2]	NA	No matching entry	NA	0.0107(2)	160	0.0046(3)	309
9671	7007	FBgn0030634(146.7)[1]	99	No matching entry	NA	No matching entry	NA	YOL105C(48.52)[1]	3390	No matching entry	NA	1.0(1)	NA	0.0046(2)	310
9411	4836	FBgn0025836(102.8)[4]	NA	ZK669.1(136.15)[1]	238	No matching entry	NA	YDR379W(81.26)[4]	NA	No matching entry	NA	1.0(1)	NA	0.0046(2)	311
2977	1878	FBgn0013972(404.45)[1]	462	T04D3.4(296.75)[2]	NA	No matching entry	NA	No matching entry	NA	No matching entry	NA	1.0(1)	NA	0.0046(2)	312
9583	963	FBgn0024947(97.44)[6]	NA	R07E4.4(314.3)[1]	1665	NP_563942(147.9)[1]	NA	YER005W(222.85)[2]	NA	No matching entry	NA	1.0(1)	NA	0.0047(2)	313
23002	1895	FBgn0025641(463.75)[1]	9315	F56E10.2(281.6)[1]	343	NP_180077(168.7)[1]	NA	YIL159W(98.01)[1]	73	No matching entry	NA	0.0215(2)	241	0.0047(3)	314
6872	58	FBgn0010355(1434.85)[1]	12153	W04A8.7(720.5)[2]	NA	NP_174552(230.75)[2]	NA	YGR274C(212.25)[1]	1910	No matching entry	NA	1.0(1)	NA	0.0047(2)	315
4953	6497	FBgn0013307(317.2)[1]	505	K11C4.4(357.5)[1]	2419	NP_188056(84.34)[1]	NA	YKL184W(327.8)[1]	1868	HP0290(95.49)[1]	NA	0.0068(2)	120	0.0047(3)	316
1636	1087	FBgn0012037(532.55)[1]	7069	C42D8.5(261.55)[1]	1265	No matching entry	NA	No matching entry	NA	No matching entry	NA	0.0575(2)	460	0.0047(3)	317
1786	1498	FBgn0037659(59.5)[6]	NA	Y75B8A.6(58.92)[1]	1523	NP_199727(512.9)[1]	7938	No matching entry	NA	HP0051(119.8)[1]	NA	1.0(1)	NA	0.0048(2)	318
5236	981	FBgn0003076(637.5)[1]	661	R05F9.6(628.05)[1]	15373	NP_173732(586.25)[1]	5714	YMR105C(504)[1]	6287	No matching entry	NA	0.0667(2)	510	0.0048(3)	319
6565	6089	FBgn0028491(461.1)[1]	318	F56F4.5(378.85)[1]	5164	NP_176411(150.4)[1]	NA	YKR093W(97.83)[3]	NA	No matching entry	NA	0.0106(2)	158	0.0048(3)	320
3831	3291	FBgn0010235(634.05)[1]	7885	C18C4.10(559.5)[1]	243	NP_192822(63.93)[3]	NA	YDL058W(51.22)[173]	NA	No matching entry	NA	0.0129(2)	177	0.0048(3)	321
5126	3240	FBgn0023179(737.3)[1]	2409	C51E3.7(730.9)[1]	2137	No matching entry	NA	YNL238W(344)[4]	NA	No matching entry	NA	0.0255(2)	278	0.0049(3)	322
9856	5059	FBgn0035833(489.95)[1]	148	No matching entry	NA	No matching entry	NA	No matching entry	NA	No matching entry	NA	1.0(1)	NA	0.0049(2)	323
2710	2525	FBgn0025592(540.65)[1]	2468	R11F4.1(500)[1]	2907	NP_178161(484)[1]	2623	YHL032C(349.95)[2]	NA	No matching entry	NA	0.0312(2)	326	0.0049(3)	324
51585	306	FBgn0033975(162.55)[1]	10077	R144.2(106.3)[1]	2064	NP_680598(93.395)[1]	NA	YDR228C(82.225)[1]	4544	No matching entry	NA	0.1326(2)	750	0.0050(3)	325
2766	134	FBgn0003204(117.1)[4]	NA	F32D1.5(514.6)[1]	9301	NP_173085(121.7)[4]	NA	YML056C(122.5)[4]	NA	HP0829(155.6)[4]	NA	1.0(1)	NA	0.0051(2)	326
27067	1877	FBgn0003520(140)[2]	NA	F55A4.5(163.3)[1]	856	No matching entry	NA	No matching entry	NA	No matching entry	NA	1.0(1)	NA	0.0051(2)	327
267	73	FBgn0039875(124.95)[2]	NA	F26E4.11(156.95)[1]	17065	NP_176684(144.45)[1]	NA	YOL013C(53.53)[2]	NA	No matching entry	NA	1.0(1)	NA	0.0051(2)	328
7867	3612	FBgn0013987(458.4)[2]	NA	C44C8.6(406.15)[1]	367	NP_197748(191.8)[1]	3771	YFR014C(162.7)[9]	NA	No matching entry	NA	1.0(1)	NA	0.0051(2)	329
2357	1226	FBgn0036789(121.7)[1]	1000	F41E7.3(84.92)[7]	NA	No matching entry	NA	No matching entry	NA	No matching entry	NA	1.0(1)	NA	0.0052(2)	330
6898	2724	FBgn0030558(452)[1]	1257	F42D1.2(363.65)[1]	4432	NP_200208(274.6)[1]	2046	YJL060W(105.35)[3]	NA	HP0672(104.8)[2]	NA	0.0291(2)	307	0.0052(3)	331
23034	7724	FBgn0016070(96.48)[1]	12960	ZC190.4(78.95)[1]	70	No matching entry	NA	YOR359W(48.14)[1]	68	No matching entry	NA	0.0061(2)	110	0.0052(3)	332
5053	4501	FBgn0001208(544.05)[1]	150	K08F8.4(499.8)[1]	11029	No matching entry	NA	No matching entry	NA	No matching entry	NA	0.0111(2)	162	0.0053(3)	333
1287	3882	FBgn0016075(608)[1]	212	K04H4.1(541.35)[2]	NA	No matching entry	NA	No matching entry	NA	No matching entry	NA	1.0(1)	NA	0.0053(2)	334
403	5365	FBgn0038916(214.9)[1]	2771	F19H8.3(232.25)[1]	790	NP_179430(163.5)[2]	NA	YDL137W(150.05)[7]	NA	No matching entry	NA	0.0136(2)	183	0.0053(3)	335
23527	125	FBgn0039056(528.05)[1]	13286	Y17G7B.15(365.15)[1]	3895	NP_176283(227.25)[1]	NA	YDR524C(88.195)[1]	3163	No matching entry	NA	0.3206(2)	1398	0.0053(3)	336
2775	3507	FBgn0001122(605.7)[1]	3328	C26C6.2(606.85)[1]	886	NP_180198(214.75)[6]	NA	YER020W(269.6)[6]	NA	No matching entry	NA	0.0184(2)	216	0.0053(3)	337
9899	3487	FBgn0029896(207.25)[1]	241	ZK637.1(104)[4]	NA	NP_187911(102.445)[3]	NA	YHR096C(72.785)[1]	5090	No matching entry	NA	1.0(1)	NA	0.0053(2)	338
1979	1017	FBgn0022073(84.725)[1]	1088	No matching entry	NA	No matching entry	NA	No matching entry	NA	No matching entry	NA	1.0(1)	NA	0.0053(2)	339
317	2477	FBgn0040066(125.75)[3]	NA	Y45F10B.10(139.4)[1]	604	NP_190535(137.1)[5]	NA	YCR072C(108.6)[3]	NA	No matching entry	NA	1.0(1)	NA	0.0054(2)	340
5575	7508	FBgn0000275(536.2)[1]	8456	R07E4.6(419.9)[1]	128	No matching entry	NA	YIL033C(194.35)[4]	NA	No matching entry	NA	0.0073(2)	127	0.0054(3)	341
8216	1780	FBgn0040344(809.65)[1]	651	F53E4.1(82.995)[2]	NA	NP_177555(97.06)[5]	NA	YGR238C(80.875)[4]	NA	No matching entry	NA	1.0(1)	NA	0.0054(2)	342
4719	515	FBgn0017566(866.3)[1]	5372	Y45G12B.1(820.85)[1]	2857	NP_568550(731.25)[1]	NA	No matching entry	NA	HP1266(114)[1]	NA	0.0874(2)	587	0.0054(3)	343
23389	12868	FBgn0024200(366.7)[2]	NA	K08F8.6(249)[1]	104	NP_849809(55.84)[1]	NA	No matching entry	NA	No matching entry	NA	1.0(1)	NA	0.0055(2)	344
25822	7106	FBgn0031322(337.6)[1]	264	F54D5.8(268.85)[1]	5658	NP_187503(256.35)[1]	NA	YNL007C(162.75)[2]	NA	HP1332(111.9)[6]	NA	0.0097(2)	148	0.0055(3)	345
321	3206	FBgn0030849(463.2)[2]	NA	C09H6.2(421)[1]	448	No matching entry	NA	No matching entry	NA	No matching entry	NA	1.0(1)	NA	0.0055(2)	346
25814	366	FBgn0034266(58.73)[1]	2350	No matching entry	NA	NP_567156(92.05)[1]	39	YCR054C(68.555)[1]	171	No matching entry	NA	1.0(1)	NA	0.0055(2)	347
4017	7422	FBgn0034660(387.5)[1]	113	C06B8.7(60.46)[4]	NA	No matching entry	NA	No matching entry	NA	No matching entry	NA	1.0(1)	NA	0.0055(2)	348
22998	7409	FBgn0037268(101.08)[1]	9436	F28F5.3(89.74)[1]	115	No matching entry	NA	No matching entry	NA	No matching entry	NA	0.0073(2)	128	0.0056(3)	349
23178	977	FBgn0034950(296.2)[1]	1149	H39E23.1(155)[9]	NA	NP_180595(142.75)[2]	NA	YAL017W(179.3)[1]	2375	No matching entry	NA	1.0(1)	NA	0.0056(2)	350
23362	3099	FBgn0038991(400)[1]	451	Y55D9A.1(249.2)[1]	6670	NP_191645(106.3)[7]	NA	YDR170C(104)[13]	NA	No matching entry	NA	0.0193(2)	223	0.0056(3)	351
5934	107	FBgn0015799(277.3)[2]	NA	C32F10.2(138.85)[1]	12897	NP_566417(114.95)[3]	NA	No matching entry	NA	No matching entry	NA	1.0(1)	NA	0.0056(2)	352
51552	472	FBgn0015791(348.4)[1]	8239	K09A9.2(356.7)[1]	1955	NP_195311(252.3)[1]	6114	YGL210W(197.4)[1]	4415	No matching entry	NA	0.1016(2)	643	0.0056(3)	353
23353	796	FBgn0033107(232.45)[1]	5663	F54B11.3(171.8)[1]	1964	NP_196118(104.95)[1]	NA	No matching entry	NA	No matching entry	NA	0.0676(2)	513	0.0057(3)	354
7054	244	FBgn0005626(459.5)[1]	3550	K08F8.4(403.3)[4]	NA	No matching entry	NA	No matching entry	NA	No matching entry	NA	1.0(1)	NA	0.0057(2)	355
8899	1505	FBgn0027587(545.45)[1]	367	F22D6.5(453)[1]	15019	NP_189213(391.35)[1]	4093	YJL141C(171.4)[10]	NA	No matching entry	NA	0.0367(2)	357	0.0057(3)	356
3975	6140	FBgn0026411(324.15)[1]	566	ZC247.3(268.5)[1]	3021	NP_199231(49.29)[2]	NA	YDL106C(46.21)[21]	NA	No matching entry	NA	0.0098(2)	150	0.0058(3)	357
808	80	FBgn0000253(292)[1]	10959	T21H3.3(291.6)[2]	NA	NP_189967(273.5)[3]	NA	YBR109C(190.3)[2]	NA	No matching entry	NA	1.0(1)	NA	0.0059(2)	358
6263	305	FBgn0011286(2508.6)[1]	2980	K11C4.5(1267.65)[3]	NA	NP_850020(68.17)[5]	NA	No matching entry	NA	No matching entry	NA	1.0(1)	NA	0.0059(2)	359
23368	266	FBgn0034606(260.95)[1]	7917	F46F3.4(206.85)[1]	3745	NP_178442(59.69)[49]	NA	YFR024C(50.06)[8]	NA	No matching entry	NA	0.1726(2)	891	0.0059(3)	360
1315	1248	FBgn0008635(1205.25)[1]	9230	Y25C1A.5(1065.05)[1]	990	NP_194876(837.6)[1]	567	YDR238C(730.7)[1]	789	No matching entry	NA	0.0601(2)	476	0.0059(3)	361
23162	3900	FBgn0024187(589.9)[2]	NA	ZK1098.10(595.3)[1]	392	No matching entry	NA	YDL058W(62.00)[113]	NA	No matching entry	NA	1.0(1)	NA	0.0059(2)	362
5335	1031	FBgn0003416(882.3)[1]	12748	T01E8.3(620.75)[1]	1023	NP_568881(117.85)[3]	NA	YPL268W(160.05)[8]	NA	No matching entry	NA	0.0865(2)	582	0.0060(3)	363
2521	450	FBgn0011571(97.44)[1]	10527	C27H5.3(63.54)[1]	1679	NP_564565(106.71)[2]	NA	YIR001C(46.98)[3]	NA	No matching entry	NA	0.1144(2)	683	0.0060(3)	364
118	144	FBgn0004873(370.75)[1]	9320	F39C12.2(357.1)[1]	6196	No matching entry	NA	No matching entry	NA	No matching entry	NA	0.3131(2)	1373	0.0060(3)	365
51704	7559	FBgn0019985(58.725)[9]	NA	F35H10.10(67.2)[1]	196	No matching entry	NA	No matching entry	NA	No matching entry	NA	1.0(1)	NA	0.0060(2)	366
51	318	FBgn0027572(519.6)[1]	6682	F08A8.1(512.3)[1]	3943	NP_567513(532.3)[1]	4334	YGL205W(281.6)[1]	2776	No matching entry	NA	0.1469(2)	800	0.0060(3)	367
6752	4441	FBgn0036790(209.35)[1]	1585	F56B6.5(129)[1]	2978	No matching entry	NA	No matching entry	NA	No matching entry	NA	0.0181(2)	210	0.0060(3)	368
953	82	FBgn0024947(109.95)[3]	NA	C33H5.14(142.1)[1]	17914	NP_172877(179.5)[1]	NA	YER005W(141.55)[3]	NA	No matching entry	NA	1.0(1)	NA	0.0060(2)	369
11043	3747	FBgn0032270(85.31)[1]	5679	C39F7.2(125.55)[1]	413	NP_171898(51.22)[5]	NA	No matching entry	NA	No matching entry	NA	0.0156(2)	196	0.0060(3)	370
283130	8728	FBgn0032219(159.1)[1]	572	C54G10.4(133.3)[1]	2002	NP_178108(148.3)[1]	5058	YBR104W(104.2)[1]	2585	No matching entry	NA	0.0059(2)	107	0.0060(3)	371
23179	5581	FBgn0026376(319.9)[1]	9558	F28B4.2(265.4)[1]	153	No matching entry	NA	YLL016W(110.9)[1]	1063	No matching entry	NA	0.0099(2)	151	0.0061(3)	372
6339	7641	FBgn0030795(53.53)[1]	3156	C41C4.5(140.4)[1]	449	No matching entry	NA	No matching entry	NA	No matching entry	NA	0.0092(2)	143	0.0061(3)	373
10299	724	FBgn0035333(689.1)[1]	7160	F55A3.1(407.3)[1]	1779	NP_195136(278.1)[1]	4942	YIL030C(78.57)[1]	1864	No matching entry	NA	0.0801(2)	560	0.0061(3)	374
535	784	FBgn0028671(974.95)[1]	10183	ZK637.8(945.25)[1]	1284	NP_568051(616.5)[1]	4402	YOR270C(607.8)[1]	2715	No matching entry	NA	0.0855(2)	581	0.0062(3)	375
3257	175	FBgn0033973(120.9)[1]	5452	No matching entry	NA	No matching entry	NA	No matching entry	NA	No matching entry	NA	1.0(1)	NA	0.0063(2)	376
10188	229	FBgn0028484(486.7)[1]	9665	B0302.1(305.85)[1]	3683	NP_850760(140.6)[1]	NA	YJL095W(91.66)[12]	NA	No matching entry	NA	0.214(2)	1035	0.0064(3)	377
6566	6051	FBgn0023549(138.3)[1]	2090	C10E2.6(117.45)[1]	944	No matching entry	NA	YNL125C(73.75)[4]	NA	No matching entry	NA	0.0115(2)	167	0.0064(3)	378
5048	122	FBgn0015754(614.55)[1]	13104	T03F6.5(516.2)[1]	5014	NP_190535(160.6)[1]	NA	YIL046W(149.4)[4]	NA	No matching entry	NA	0.3948(2)	1635	0.0064(3)	379
51332	11274	FBgn0004167(1090.9)[1]	1312	R31.1(1345.9)[1]	621	No matching entry	NA	YDR129C(54.685)[13]	NA	No matching entry	NA	0.0047(2)	94	0.0064(3)	380
2184	6912	FBgn0016013(450.3)[1]	458	K10C2.4(551.6)[1]	3469	NP_172669(505)[1]	NA	No matching entry	NA	No matching entry	NA	0.0096(2)	147	0.0065(3)	381
9884	2180	FBgn0010218(72.40)[1]	564	Y51B11A.1(78.95)[4]	NA	No matching entry	NA	YIR019C(62.00)[36]	NA	No matching entry	NA	1.0(1)	NA	0.0065(2)	382
10157	4802	FBgn0025687(941.4)[1]	2576	R02D3.1(862.65)[1]	1415	NP_567914(312.8)[1]	NA	YNR050C(334.3)[1]	6237	No matching entry	NA	0.0206(2)	230	0.0065(3)	383
488	4185	FBgn0004551(1391.7)[1]	5905	K11D9.2(1381.1)[1]	393	NP_563860(974.75)[2]	NA	YGL167C(406.75)[4]	NA	HP1072(55.84)[11]	NA	0.0154(2)	194	0.0066(3)	384
10207	7874	FBgn0024246(222.25)[2]	NA	C52A11.4(257.7)[1]	207	No matching entry	NA	No matching entry	NA	No matching entry	NA	1.0(1)	NA	0.0066(2)	385
8729	2811	FBgn0033714(1272.1)[1]	8586	C24H11.7(1003.25)[1]	356	NP_172851(342.2)[1]	5977	YEL022W(173.5)[1]	1071	No matching entry	NA	0.0205(2)	229	0.0066(3)	386
116984	127	FBgn0030808(156.4)[1]	7792	F23H11.4(102.8)[3]	NA	NP_172556(109)[5]	NA	YIL044C(72.79)[12]	NA	No matching entry	NA	1.0(1)	NA	0.0066(2)	387
7881	693	FBgn0001203(313.35)[1]	1035	C07D8.6(65.08)[1]	13637	NP_171963(337.4)[2]	NA	YPL088W(114.4)[1]	4843	HP1193(114)[1]	NA	0.09(2)	596	0.0066(3)	388
9423	18609	FBgn0015773(544.85)[1]	5257	F41C6.1(640)[1]	97	No matching entry	NA	No matching entry	NA	No matching entry	NA	0.0034(2)	76	0.0066(3)	389
22911	1402	FBgn0034931(352.85)[1]	8287	K06A5.8(323.95)[1]	1111	NP_177329(91.085)[2]	NA	YBR198C(83.955)[8]	NA	No matching entry	NA	0.06(2)	474	0.0066(3)	390
10873	3524	FBgn0029155(616.5)[1]	588	Y48B6A.12(613.25)[1]	6042	NP_196728(558.55)[2]	NA	YKL029C(315.45)[3]	NA	No matching entry	NA	0.0222(2)	251	0.0067(3)	391
440	6464	No matching entry	NA	F25G6.6(278.1)[1]	257	NP_851272(314.85)[1]	NA	YGR124W(258.65)[1]	5622	No matching entry	NA	1.0(1)	NA	0.0067(2)	392
57568	12551	FBgn0014015(246.9)[3]	NA	T27F2.2(566.25)[1]	131	No matching entry	NA	No matching entry	NA	No matching entry	NA	1.0(1)	NA	0.0067(2)	393
23001	7614	FBgn0043362(2615.3)[1]	6915	VT23B5.2(783.65)[1]	213	NP_171805(591.25)[1]	NA	YCR032W(368.65)[1]	2434	No matching entry	NA	0.0099(2)	153	0.0067(3)	394
10396	4804	FBgn0033837(1215.3)[1]	382	Y49E10.11(974.2)[1]	6803	NP_176191(805.05)[1]	8918	YAL026C(952)[1]	238	No matching entry	NA	0.0168(2)	205	0.0067(3)	395
384	2993	FBgn0023535(234.6)[1]	373	T21F4.1(109.4)[2]	NA	NP_192629(58.54)[2]	NA	YPL111W(194.9)[2]	NA	HP1399(69.13)[2]	NA	1.0(1)	NA	0.0067(2)	396
2483	98	FBgn0036964(217.6)[1]	9602	ZK1010.3(141.9)[1]	15631	No matching entry	NA	No matching entry	NA	No matching entry	NA	0.5132(2)	1997	0.0067(3)	397
8874	85	FBgn0015803(354.55)[1]	11853	K11E4.4(203.95)[2]	NA	NP_850475(50.45)[1]	2366	YAL041W(77.415)[8]	NA	No matching entry	NA	1.0(1)	NA	0.0067(2)	398
271	4666	FBgn0030531(813.15)[1]	3682	C34F11.3(754.8)[1]	811	NP_565886(636.15)[1]	NA	YML035C(647.7)[1]	373	No matching entry	NA	0.0189(2)	219	0.0068(3)	399
5430	667	FBgn0003277(2379)[1]	10259	F36A4.7(2218.35)[1]	1476	NP_195305(1712.4)[1]	9070	YDL140C(1483.4)[1]	3508	HP1198(176.6)[1]	NA	0.0985(2)	636	0.0068(3)	400
6595	197	FBgn0000212(1280.8)[1]	8506	F01G4.1(1095.1)[1]	5734	NP_197432(623.8)[1]	NA	YIL126W(674.1)[1]	880	No matching entry	NA	0.2635(2)	1207	0.0069(3)	401
57449	7952	FBgn0036943(239.75)[1]	6492	T08H4.1(192.6)[1]	236	No matching entry	NA	YAL041W(49.485)[23]	NA	No matching entry	NA	0.0103(2)	156	0.0069(3)	402
2672	3080	FBgn0031863(281.55)[1]	5277	F45B8.4(218)[1]	638	NP_849323(59.69)[214]	NA	YJL056C(100.1)[380]	NA	No matching entry	NA	0.022(2)	249	0.0069(3)	403
10672	1245	FBgn0004435(317.6)[5]	NA	F18G5.3(341.05)[1]	1981	NP_180198(177.95)[12]	NA	YER020W(219.5)[11]	NA	No matching entry	NA	1.0(1)	NA	0.0070(2)	404
23461	3120	FBgn0036747(444.7)[1]	1442	C48B4.4(343.4)[1]	4739	NP_200981(283.5)[1]	NA	YNR070W(82.8)[1]	993	HP0715(99.765)[5]	NA	0.0349(2)	348	0.0070(3)	405
11011	247	FBgn0028489(511.55)[1]	13065	C07A9.3(526.75)[1]	2658	NP_568405(412.9)[1]	NA	YDR477W(107.65)[20]	NA	No matching entry	NA	0.2216(2)	1059	0.0070(3)	406
4857	1279	FBgn0026188(242.25)[1]	1214	Y59A8B.10(109.2)[2]	NA	NP_850764(99.96)[2]	NA	No matching entry	NA	No matching entry	NA	1.0(1)	NA	0.0071(2)	407
23098	5646	FBgn0035835(535.25)[1]	3740	F13B10.1(406.75)[1]	771	No matching entry	NA	YEL013W(59.305)[6]	NA	No matching entry	NA	0.0183(2)	214	0.0071(3)	408
1983	577	FBgn0030719(390.6)[1]	12589	C37C3.2(345.1)[1]	1433	NP_174877(177.95)[1]	237	YPR041W(245.35)[1]	2705	No matching entry	NA	0.1185(2)	694	0.0073(3)	409
2744	1676	FBgn0033765(579.9)[1]	423	DH11.1(484.2)[1]	15378	NP_567074(64.89)[1]	4705	No matching entry	NA	No matching entry	NA	0.0432(2)	381	0.0074(3)	410
43	5528	FBgn0000024(371.3)[2]	NA	W09B12.1(433.35)[1]	338	No matching entry	NA	No matching entry	NA	No matching entry	NA	1.0(1)	NA	0.0074(2)	411
7803	2705	FBgn0024734(198.7)[1]	12203	T19D2.2(194.9)[1]	283	NP_198756(46.21)[5]	NA	YFR028C(47.75)[8]	NA	No matching entry	NA	0.0233(2)	262	0.0076(3)	412
8536	6911	FBgn0016126(413.3)[2]	NA	K07A9.2(431.8)[1]	272	NP_181425(243.8)[1]	NA	YFR014C(232.6)[2]	NA	No matching entry	NA	1.0(1)	NA	0.0076(2)	413
2885	273	FBgn0004638(281.6)[1]	8976	C14F5.5(260.8)[1]	4054	No matching entry	NA	YPR154W(76.255)[1]	6021	No matching entry	NA	0.2134(2)	1033	0.0076(3)	414
2903	116	FBgn0010399(303.55)[3]	NA	T01C3.10(369)[1]	15987	NP_565743(114.6)[7]	NA	No matching entry	NA	No matching entry	NA	1.0(1)	NA	0.0076(2)	415
26054	961	FBgn0030420(133.65)[2]	NA	C41C4.6(64.315)[1]	2402	NP_195088(80.685)[2]	NA	YIL031W(64.315)[2]	NA	No matching entry	NA	1.0(1)	NA	0.0076(2)	416
65124	11816	FBgn0031674(54.3)[2]	NA	T27C10.6(49.68)[1]	159	No matching entry	NA	YPL239W(50.06)[1]	832	No matching entry	NA	1.0(1)	NA	0.0077(2)	417
54861	121	FBgn0033915(506.3)[1]	12191	ZK524.4(451.65)[1]	6909	NP_850488(250.8)[5]	NA	YDR477W(210.65)[12]	NA	No matching entry	NA	0.4739(2)	1897	0.0077(3)	418
56975	12852	FBgn0039095(318.2)[1]	956	H03A11.1(312.8)[1]	1205	No matching entry	NA	No matching entry	NA	No matching entry	NA	0.0048(2)	96	0.0077(3)	419
9094	250	FBgn0025549(248.8)[1]	12847	M142.1(225.7)[1]	2941	No matching entry	NA	No matching entry	NA	No matching entry	NA	0.2391(2)	1120	0.0077(3)	420
6601	419	FBgn0002783(726.1)[1]	6111	Y113G7B.23(419.45)[1]	4489	NP_180919(128.25)[1]	1482	YJL176C(224.75)[1]	1916	No matching entry	NA	0.1447(2)	794	0.0077(3)	421
7337	114	FBgn0036148(594.55)[1]	10247	Y48G8AL.1(225.7)[5]	NA	NP_177189(215.1)[3]	NA	YJR036C(238.6)[1]	5084	No matching entry	NA	1.0(1)	NA	0.0078(2)	422
10494	1991	FBgn0038477(418.5)[3]	NA	T19A5.2(396.7)[1]	1629	NP_175724(311.25)[2]	NA	YHR102W(256.9)[2]	NA	No matching entry	NA	1.0(1)	NA	0.0078(2)	423
7074	423	FBgn0019652(391.95)[1]	2888	C11D9.1(90.12)[2]	NA	No matching entry	NA	YAL041W(81.26)[7]	NA	No matching entry	NA	1.0(1)	NA	0.0078(2)	424
9052	7014	FBgn0000206(49.68)[1]	170	No matching entry	NA	No matching entry	NA	No matching entry	NA	No matching entry	NA	1.0(1)	NA	0.0078(2)	425
64919	12185	FBgn0029939(161.4)[2]	NA	F13H6.1(138.3)[1]	158	NP_974128(55.84)[166]	NA	YOR113W(73.56)[48]	NA	No matching entry	NA	1.0(1)	NA	0.0079(2)	426
204851	9694	FBgn0035142(640.8)[2]	NA	F20B6.8(507.1)[1]	201	NP_198447(232.25)[3]	NA	YJL141C(251.9)[4]	NA	No matching entry	NA	1.0(1)	NA	0.0079(2)	427
10847	96	FBgn0020306(585.45)[1]	12337	Y111B2A.23(533.3)[1]	NA	NP_187887(560.85)[1]	3061	YDR334W(439.3)[1]	3562	No matching entry	NA	1.0(1)	NA	0.0079(2)	428
1030	5517	FBgn0027508(53.14)[10]	NA	D2021.8(55.07)[1]	363	NP_178442(59.69)[50]	NA	No matching entry	NA	No matching entry	NA	1.0(1)	NA	0.0079(2)	429
23613	68	FBgn0039863(239.4)[1]	12724	F23H11.1(83.575)[1]	16921	NP_200669(65.47)[1]	NA	YGR252W(57.77)[11]	NA	No matching entry	NA	0.8697(2)	2907	0.0080(3)	430
51626	2954	FBgn0032119(152.1)[1]	1349	F02D8.3(185.3)[1]	5395	No matching entry	NA	No matching entry	NA	No matching entry	NA	0.0394(2)	372	0.0080(3)	431
1201	1227	FBgn0036756(262.1)[1]	912	F07B10.1(271.55)[1]	14117	No matching entry	NA	YJL059W(150.8)[1]	2501	No matching entry	NA	0.0829(2)	569	0.0080(3)	432
26523	13761	FBgn0026611(1299.85)[1]	10940	F48F7.1(1187.15)[1]	94	NP_175274(662.35)[2]	NA	No matching entry	NA	No matching entry	NA	0.0069(2)	123	0.0080(3)	433
4486	3334	FBgn0000017(191)[5]	NA	F11E6.8(263.25)[1]	652	NP_568893(135.6)[1]	403	YAR019C(92.82)[33]	NA	No matching entry	NA	1.0(1)	NA	0.0080(2)	434
63971	12614	FBgn0019968(1466.6)[1]	6590	F56E3.3(1121.7)[1]	188	NP_189991(258.45)[1]	3645	YBL063W(218.4)[11]	NA	No matching entry	NA	0.0083(2)	135	0.0081(3)	435
4036	3702	FBgn0030130(3410.35)[1]	8610	F29D11.1(2593.7)[1]	335	NP_193744(57)[3]	NA	No matching entry	NA	No matching entry	NA	0.0193(2)	224	0.0081(3)	436
9724	359	FBgn0036514(224.15)[1]	8097	F27C1.6(145.8)[1]	3758	NP_567232(97.26)[2]	NA	YML093W(187.95)[1]	843	No matching entry	NA	0.1777(2)	906	0.0081(3)	437
526	2676	FBgn0005671(864.8)[1]	3885	F20B6.2(819.7)[1]	1718	NP_177729(747.7)[1]	706	YBR127C(758.85)[1]	5741	HP1420(127.5)[1]	NA	0.0392(2)	369	0.0082(3)	438
2934	2554	FBgn0010225(446.6)[1]	323	K06A4.3(224.2)[1]	13444	NP_200542(398.7)[1]	NA	No matching entry	NA	No matching entry	NA	0.0289(2)	303	0.0082(3)	439
56521	9875	FBgn0027654(112.5)[1]	125	Y47H9C.5(58.92)[2]	NA	NP_197749(55.07)[2]	NA	YIR004W(58.54)[6]	NA	HP1332(45.44)[24]	NA	1.0(1)	NA	0.0082(2)	440
10724	431	FBgn0038870(412.75)[1]	9894	T20B5.3(378.3)[1]	2506	No matching entry	NA	No matching entry	NA	No matching entry	NA	0.1556(2)	836	0.0082(3)	441
3712	104	FBgn0035911(528.9)[1]	7618	C02B10.1(538.9)[1]	17610	NP_190116(505)[1]	249	No matching entry	NA	No matching entry	NA	0.5899(2)	2231	0.0082(3)	442
9049	105	FBgn0030345(239.55)[1]	8095	C56C10.10(207.2)[1]	17238	NP_188801(87.43)[2]	NA	No matching entry	NA	No matching entry	NA	0.5849(2)	2217	0.0082(3)	443
7923	3496	FBgn0029648(144.6)[1]	233	F09E10.3(225.7)[1]	13525	NP_564216(150.6)[1]	7749	YKR009C(88.775)[2]	NA	HP0561(132.5)[2]	NA	0.0211(2)	233	0.0083(3)	444
8453	314	FBgn0032956(740)[1]	12736	ZK520.4(597.05)[1]	2567	NP_174005(359.8)[2]	NA	YDL132W(308.1)[2]	NA	No matching entry	NA	0.2088(2)	1015	0.0083(3)	445
11030	3542	FBgn0038561(110.35)[2]	NA	F46A9.6(120.7)[1]	627	NP_850366(80.49)[1]	NA	No matching entry	NA	No matching entry	NA	1.0(1)	NA	0.0083(2)	446
8548	120	FBgn0037688(88.58)[1]	13040	R12B2.2(59.495)[1]	7065	No matching entry	NA	No matching entry	NA	HP0059(47.37)[86]	NA	0.5231(2)	2035	0.0084(3)	447
8301	2295	FBgn0026210(418.1)[1]	4705	C32E8.10(386.9)[1]	1631	NP_198370(110.15)[1]	NA	YHR161C(112.85)[1]	5403	No matching entry	NA	0.0466(2)	401	0.0084(3)	448
1153	264	FBgn0031883(70.86)[3]	NA	C07A4.1(75.87)[1]	7889	NP_189025(90.51)[1]	NA	YGR159C(69.32)[4]	NA	HP0827(53.91)[10]	NA	1.0(1)	NA	0.0084(2)	449
5870	598	FBgn0015797(359.4)[1]	11257	T25G12.4(328.2)[1]	1737	NP_181989(308.1)[1]	3241	YLR261C(250.4)[2]	NA	No matching entry	NA	0.1268(2)	723	0.0084(3)	450
7227	7334	FBgn0003507(70.67)[1]	7863	F52C12.5(66.24)[1]	227	No matching entry	NA	YER040W(68.165)[1]	5804	No matching entry	NA	0.012(2)	170	0.0084(3)	451
65055	1903	FBgn0050193(198.9)[1]	NA	T19C3.4(168.9)[1]	2025	NP_568606(91.47)[1]	NA	No matching entry	NA	No matching entry	NA	1.0(1)	NA	0.0084(2)	452
27309	95	FBgn0026400(394.6)[1]	13296	No matching entry	NA	No matching entry	NA	No matching entry	NA	No matching entry	NA	1.0(1)	NA	0.0085(2)	453
537	1559	FBgn0033393(56.415)[1]	9659	Y55H10A.1(49.29)[1]	935	No matching entry	NA	No matching entry	NA	No matching entry	NA	0.0596(2)	470	0.0085(3)	454
63036	297	FBgn0036287(147.5)[1]	4364	C07G1.1(119.8)[36]	NA	No matching entry	NA	No matching entry	NA	No matching entry	NA	1.0(1)	NA	0.0085(2)	455
6525	5850	FBgn0029876(135.95)[1]	94	T15B12.1(138.1)[1]	20054	No matching entry	NA	No matching entry	NA	No matching entry	NA	0.0127(2)	176	0.0085(3)	456
4714	2247	FBgn0029888(100.1)[1]	818	Y51H1A.3(62.39)[1]	NA	No matching entry	NA	No matching entry	NA	No matching entry	NA	1.0(1)	NA	0.0086(2)	457
4664	2828	FBgn0035502(195.65)[1]	2147	R166.1(97.615)[1]	4883	No matching entry	NA	No matching entry	NA	No matching entry	NA	0.0456(2)	396	0.0086(3)	458
140609	1542	FBgn0029970(181)[2]	NA	F19H6.1(410)[1]	2132	NP_187962(159.8)[1]	3098	YAR018C(144.4)[5]	NA	No matching entry	NA	1.0(1)	NA	0.0087(2)	459
2309	2088	FBgn0038197(104.355)[2]	NA	R13H8.1(194.3)[1]	1769	No matching entry	NA	YCR065W(69.515)[14]	NA	No matching entry	NA	1.0(1)	NA	0.0087(2)	460
23125	12294	FBgn0033417(198.4)[2]	NA	T05C1.6(95.52)[1]	174	NP_196503(94.94)[2]	NA	No matching entry	NA	No matching entry	NA	1.0(1)	NA	0.0087(2)	461
4860	3867	FBgn0035348(285.65)[1]	407	K02D7.1(239.2)[1]	8707	No matching entry	NA	YLR209C(256.15)[1]	5150	No matching entry	NA	0.0231(2)	260	0.0088(3)	462
22893	221	FBgn0031076(185.65)[1]	6006	No matching entry	NA	NP_568053(59.31)[1]	6171	YGR056W(52.76)[2]	NA	No matching entry	NA	1.0(1)	NA	0.0088(2)	463
2124	5972	FBgn0036321(53.91)[1]	926	F59A6.3(51.60)[1]	3414	No matching entry	NA	YIR019C(54.30)[62]	NA	No matching entry	NA	0.0167(2)	204	0.0088(3)	464
2274	9110	FBgn0036672(240.4)[1]	1231	F25H5.1(386)[1]	1986	NP_197291(62.77)[1]	NA	YDL240W(75.48)[5]	NA	No matching entry	NA	0.0084(2)	136	0.0088(3)	465
8496	4093	FBgn0036376(270.4)[1]	12473	T21H8.1(257.7)[1]	216	NP_198994(61.035)[86]	NA	YKR095W(58.535)[8]	NA	No matching entry	NA	0.0182(2)	212	0.0089(3)	466
23683	4812	FBgn0038603(168.3)[1]	1965	T25E12.4(813.35)[1]	3702	NP_567122(162.9)[2]	NA	YDL101C(174.3)[4]	NA	No matching entry	NA	0.028(2)	297	0.0089(3)	467
5087	1918	FBgn0000611(456.85)[1]	10759	F31E3.1(344.4)[1]	592	No matching entry	NA	YGL096W(62.77)[7]	NA	No matching entry	NA	0.0426(2)	380	0.0089(3)	468
10529	5610	FBgn0036653(92.045)[1]	8486	F42H10.3(70.095)[1]	262	NP_200397(56.22)[1]	NA	YDL058W(56.61)[136]	NA	No matching entry	NA	0.0149(2)	189	0.0089(3)	469
8407	2920	FBgn0035499(128.3)[1]	534	D1069.2(126.3)[2]	NA	No matching entry	NA	YOR367W(84.535)[1]	1539	No matching entry	NA	1.0(1)	NA	0.0089(2)	470
5170	671	FBgn0020386(271)[1]	7869	H42K12.1(347.8)[1]	2381	NP_568138(308.35)[1]	1794	YOL100W(270.8)[1]	4145	No matching entry	NA	0.1157(2)	686	0.0089(3)	471
27146	9288	FBgn0020503(106.3)[8]	NA	F35D11.11(111.3)[1]	237	NP_198994(86.46)[45]	NA	YDL058W(105.5)[27]	NA	HP0527(55.45)[13]	NA	1.0(1)	NA	0.0089(2)	472
287	2634	FBgn0017645(1632.1)[1]	632	B0350.2(1261.9)[2]	NA	NP_187122(120.95)[1]	NA	YIL112W(93.975)[3]	NA	No matching entry	NA	1.0(1)	NA	0.0090(2)	473
10043	5762	FBgn0035995(328)[1]	2933	C07A12.7(308.15)[1]	1258	NP_177823(126.7)[1]	6624	YHR108W(82.8)[3]	NA	No matching entry	NA	0.0218(2)	245	0.0090(3)	474
527	2416	FBgn0004145(216.05)[1]	3557	R10E11.2(167.55)[1]	2925	NP_564098(152.15)[1]	125	YPL234C(164.85)[1]	2460	No matching entry	NA	0.053(2)	429	0.0091(3)	475
9656	1050	FBgn0025390(138.7)[1]	1613	Y51B11A.1(163.7)[2]	NA	NP_175372(86.27)[1]	NA	YIR019C(130.2)[4]	NA	No matching entry	NA	1.0(1)	NA	0.0091(2)	476
10454	386	FBgn0035425(49.29)[1]	13383	C44H4.5(83.19)[1]	2232	NP_180079(62.77)[1]	7313	No matching entry	NA	No matching entry	NA	0.1929(2)	959	0.0092(3)	477
2263	3607	FBgn0005592(459.35)[1]	7605	F58A3.2(410.4)[1]	460	NP_179361(139.8)[18]	NA	YHL007C(96.29)[15]	NA	No matching entry	NA	0.0233(2)	263	0.0092(3)	478
1158	5208	FBgn0000116(272.15)[1]	352	F46H5.3(247.85)[1]	8506	No matching entry	NA	No matching entry	NA	No matching entry	NA	0.0196(2)	226	0.0092(3)	479
4329	539	FBgn0023537(707.05)[1]	3751	F13D12.4(683.5)[1]	8374	NP_179032(617.3)[1]	5338	YOR374W(223.6)[8]	NA	HP0056(99.37)[11]	NA	0.1354(2)	758	0.0092(3)	480
481	5355	FBgn0032946(122.9)[1]	1330	F55F3.3(134.8)[1]	3506	No matching entry	NA	No matching entry	NA	No matching entry	NA	0.0218(2)	247	0.0092(3)	481
2327	3719	FBgn0034943(156.8)[1]	410	Y39A1A.19(426.4)[2]	NA	NP_176444(155.2)[1]	NA	YHR176W(104.35)[2]	NA	No matching entry	NA	1.0(1)	NA	0.0093(2)	482
8633	1518	FBgn0034013(216.9)[1]	10175	B0273.4(327.6)[1]	1105	No matching entry	NA	No matching entry	NA	No matching entry	NA	0.0739(2)	534	0.0094(3)	483
1827	1607	FBgn0026629(145.4)[3]	NA	F54E7.7(132.65)[1]	2221	No matching entry	NA	No matching entry	NA	No matching entry	NA	1.0(1)	NA	0.0094(2)	484
9972	603	FBgn0030762(159.25)[1]	12787	T19B4.2(65.08)[1]	1691	NP_850429(69.32)[3]	NA	YJL041W(83.385)[2]	NA	No matching entry	NA	0.1412(2)	784	0.0094(3)	485
416	2967	FBgn0036755(104.8)[2]	NA	D1014.1(145.6)[1]	916	No matching entry	NA	No matching entry	NA	No matching entry	NA	1.0(1)	NA	0.0094(2)	486
11054	2165	FBgn0029807(76.64)[3]	NA	ZK84.1(92.43)[1]	1905	NP_173441(77.41)[1]	NA	No matching entry	NA	No matching entry	NA	1.0(1)	NA	0.0094(2)	487
8803	3830	FBgn0037643(480.5)[1]	2984	F47B10.1(515.8)[1]	3158	NP_179632(417.75)[1]	8081	YGR244C(382.85)[1]	5863	No matching entry	NA	0.0433(2)	383	0.0095(3)	488
5500	2032	FBgn0003134(577.8)[3]	NA	F29F11.6(621.7)[1]	2143	NP_181514(518.1)[1]	NA	YER133W(542.3)[3]	NA	No matching entry	NA	1.0(1)	NA	0.0095(2)	489
9685	1619	FBgn0038963(211.25)[1]	9839	C34E11.1(154.05)[1]	1004	NP_196732(150.95)[1]	NA	YJR125C(139.6)[2]	NA	No matching entry	NA	0.0651(2)	500	0.0095(3)	490
23428	7475	FBgn0039844(451.25)[1]	193	F27C8.1(404.25)[2]	NA	NP_187671(81.455)[2]	NA	YGR055W(98.225)[8]	NA	No matching entry	NA	1.0(1)	NA	0.0095(2)	491
1209	1597	FBgn0031590(583.95)[1]	10506	C36B7.6(599.35)[1]	919	NP_680213(451.45)[1]	4410	No matching entry	NA	No matching entry	NA	0.0639(2)	493	0.0095(3)	492
9869	203	FBgn0050426(355.75)[1]	NA	R05D3.11(153.65)[1]	11695	NP_181061(111.7)[3]	NA	YJL168C(55.45)[12]	NA	No matching entry	NA	1.0(1)	NA	0.0097(2)	493
9797	1292	FBgn0038877(81.26)[1]	1508	Y37H2A.1(161.55)[1]	NA	NP_568352(80.88)[1]	NA	YBL055C(62)[2]	NA	HP1573(95.9)[1]	NA	1.0(1)	NA	0.0097(2)	494
4864	1422	FBgn0024320(1005)[1]	5512	F02E8.6(513.25)[1]	2315	NP_174975(614.6)[1]	537	YPL006W(523.3)[1]	1080	No matching entry	NA	0.0756(2)	538	0.0097(3)	495
372	425	FBgn0028969(550.45)[1]	9113	C13B9.3(444.7)[1]	3310	NP_568147(369.8)[1]	7561	YFR051C(181.25)[1]	2509	No matching entry	NA	0.1825(2)	925	0.0097(3)	496
26960	11882	FBgn0003244(1326.25)[1]	1120	F10F2.1(1008.6)[1]	1512	NP_564728(439.9)[2]	NA	YCR032W(285.05)[6]	NA	No matching entry	NA	0.0067(2)	117	0.0098(3)	497
10628	661	FBgn0037465(81.65)[5]	NA	T12D8.4(102.8)[1]	3922	No matching entry	NA	No matching entry	NA	No matching entry	NA	1.0(1)	NA	0.0098(2)	498
7536	535	FBgn0025571(419.3)[1]	10074	Y116A8C.32(311.65)[1]	2410	NP_851169(208.75)[1]	NA	YLR116W(207.6)[1]	3278	No matching entry	NA	0.1531(2)	829	0.0098(3)	499
1759	1471	FBgn0003392(1011.7)[1]	3409	C02C6.1(1016.9)[1]	5512	NP_565363(465.15)[2]	NA	YLL001W(475.7)[3]	NA	No matching entry	NA	0.0646(2)	498	0.0098(3)	500
1. The number inside parenthesis is the average BLASTP bit score of query-target and target-query [with rank inside brackets] pairs
2. Max Ranks: human=22080, fly=13403, worm=21925, plant=9169, yeast=6630, hpylori=1590, Ecdysozoa=3024, Animal=6847, Opisthokont=2451, Eukaryote=1893, Cellular=324
3. Ancestral node(s): Ecdysozoa=worm+fly, Animal=(worm|fly)+human, Opisthokont=yeast+(worm|fly|human), Eukaryote=plant+(yeast|worm|fly|human), Cellular=hpylori+(yeast|plant|worm|fly|human)
4. The number inside parenthesis indicates how many species were used in calculating the combined p-value
