# Supplementary material for: A search engine to identify pathway genes from expression data on multiple organisms
Source: BMC Syst Biol. 2007 May 4;1:20. doi: 10.1186/1752-0509-1-20 (PMC1878502; doi:10.1186/1752-0509-1-20)
Supplement: Additional file 9 — Table S4. The top 500 genes returned by the MSGR search at the Animal node for the Collagen GenMAPP pathway. [file 1752-0509-1-20-S9.xls]

## Sheet: tab
Table S4. The top 500 genes returned by the MSGR search at the Animal node for the Collagen GenMAPP pathway.
Human1	Rank2	Fly1	Rank2	Worm1	Rank2	Plant1	Rank2	Yeast1	Rank2	Hpylori1	Rank2	Ecdysozoa3 P-Value4	Rank2	Animal3 P-Value4	Rank2
1284	15	FBgn0000299(737.65)[1]	98	K04H4.1(620.35)[1]	1	NP_566179(56.22)[2]	NA	No matching entry	NA	No matching entry	NA	6.64E-7(2)	2	1.25E-9(3)	1
4811	189	FBgn0033509(257.7)[1]	10	F54F3.1(262.7)[1]	146	NP_173549(62.77)[6]	NA	No matching entry	NA	No matching entry	NA	9.38E-6(2)	4	1.42E-7(3)	2
3983	4346	FBgn0037733(314.5)[1]	9	F09B9.2(187.95)[1]	5	NP_173361(56.22)[4]	NA	YKR090W(55.45)[3]	NA	No matching entry	NA	2.54E-7(2)	1	1.49E-7(3)	3
3339	5994	FBgn0027946(914.65)[1]	52	ZC101.2(572.75)[1]	2	No matching entry	NA	No matching entry	NA	No matching entry	NA	6.99E-7(2)	3	5.65E-7(3)	4
6709	724	FBgn0003470(3099.7)[1]	119	K10B3.10(2833.9)[1]	12	NP_198994(77.80)[59]	NA	YDL058W(82.80)[58]	NA	No matching entry	NA	9.41E-6(2)	5	7.97E-7(3)	5
6678	20	FBgn0026562(121.9)[2]	NA	C44B12.2(153.3)[1]	24	No matching entry	NA	No matching entry	NA	No matching entry	NA	1.0(1)	NA	1.16E-6(2)	6
3908	16	FBgn0004002(972.2)[1]	158	T22A3.8(1419.05)[1]	1728	NP_198994(75.48)[63]	NA	YDL058W(74.33)[83]	NA	No matching entry	NA	0.0017(2)	68	3.61E-6(3)	7
3912	1588	FBgn0002527(1406.95)[1]	34	W03F8.5(1213)[1]	131	NP_565741(67.585)[1]	4	YDL058W(75.485)[79]	NA	No matching entry	NA	2.38E-5(2)	7	4.89E-6(3)	8
1287	1218	FBgn0016075(608)[1]	1	K04H4.1(541.35)[2]	NA	No matching entry	NA	No matching entry	NA	No matching entry	NA	1.0(1)	NA	8.22E-6(2)	9
6311	1428	FBgn0038338(166.8)[1]	2349	D2045.1(60.08)[1]	4	NP_566471(61.425)[2]	NA	YGR178C(58.345)[1]	1371	No matching entry	NA	6.39E-5(2)	12	1.01E-5(3)	10
9370	434	FBgn0038443(81.65)[1]	5	F58F6.2(76.26)[1]	7465	No matching entry	NA	No matching entry	NA	No matching entry	NA	2.53E-4(2)	23	1.44E-5(3)	11
3915	10883	FBgn0002528(1236.5)[1]	23	C54D1.5(1163.1)[1]	96	NP_565741(60.46)[5]	NA	YLR309C(72.79)[1]	5	HP0099(50.83)[1]	NA	1.2E-5(2)	6	1.77E-5(3)	12
6812	3025	FBgn0004574(730.5)[1]	90	F27D9.1(670.8)[1]	154	NP_567388(240.15)[1]	NA	YDR164C(177.55)[2]	NA	No matching entry	NA	4.92E-5(2)	8	1.95E-5(3)	13
813	2747	FBgn0025682(219.2)[1]	56	M03F4.7(298.5)[1]	211	NP_568202(90.505)[1]	7109	No matching entry	NA	No matching entry	NA	6.29E-5(2)	11	2.24E-5(3)	14
3069	592	FBgn0027835(1067.2)[1]	1929	C08H9.2(814.65)[1]	25	No matching entry	NA	YJL080C(174.85)[1]	2888	No matching entry	NA	3.26E-4(2)	26	2.33E-5(3)	15
1410	512	FBgn0011296(124.4)[1]	413	C14B9.1(85.11)[1]	404	No matching entry	NA	No matching entry	NA	No matching entry	NA	7.96E-4(2)	47	2.41E-5(3)	16
1306	12	FBgn0035732(201.65)[1]	2291	C36B1.1(156.4)[1]	1193	No matching entry	NA	YIR019C(49.29)[79]	NA	No matching entry	NA	0.0156(2)	288	2.53E-5(3)	17
537	467	FBgn0033393(56.415)[1]	1872	Y55H10A.1(49.29)[1]	36	No matching entry	NA	No matching entry	NA	No matching entry	NA	4.55E-4(2)	33	2.57E-5(3)	18
8985	3612	FBgn0036147(651.15)[1]	111	F52H3.1(661.95)[1]	121	NP_173708(54.11)[2]	NA	No matching entry	NA	No matching entry	NA	6.09E-5(2)	10	2.89E-5(3)	19
1272	67	FBgn0037240(448.35)[2]	NA	C33F10.5(240.35)[1]	139	No matching entry	NA	No matching entry	NA	No matching entry	NA	1.0(1)	NA	2.92E-5(2)	20
9891	238	FBgn0037804(327.6)[1]	1302	B0496.3(334.9)[1]	175	NP_566843(257.7)[7]	NA	YDR477W(235.55)[11]	NA	No matching entry	NA	0.0014(2)	62	2.93E-5(3)	21
8516	3557	FBgn0001250(403.5)[1]	196	F54F2.1(387.5)[1]	56	No matching entry	NA	No matching entry	NA	No matching entry	NA	6.81E-5(2)	13	3.13E-5(3)	22
2316	745	FBgn0014141(1532.7)[1]	233	Y66H1B.2(742.65)[1]	611	NP_198420(51.99)[1]	NA	YDR129C(56.22)[10]	NA	No matching entry	NA	6.66E-4(2)	41	3.22E-5(3)	23
10157	5498	FBgn0025687(941.4)[1]	11	R02D3.1(862.65)[1]	669	NP_567914(312.8)[1]	NA	YNR050C(334.3)[1]	6267	No matching entry	NA	4.94E-5(2)	9	3.46E-5(3)	24
6711	2075	FBgn0003471(2351.65)[1]	579	K11C4.3(2238.55)[1]	42	NP_680744(83.96)[2]	NA	YKR095W(90.12)[3]	NA	No matching entry	NA	1.61E-4(2)	18	3.49E-5(3)	25
4638	156	FBgn0013988(402.7)[1]	2395	F12F3.2(398.85)[1]	197	NP_196107(182.6)[2]	NA	YOL016C(148.3)[9]	NA	No matching entry	NA	0.0031(2)	97	3.99E-5(3)	26
1806	303	FBgn0016718(1302.5)[1]	1125	C25F6.3(1335.65)[1]	268	NP_188408(223)[1]	8255	YDL171C(74.525)[1]	1127	HP1011(55.84)[2]	NA	0.0019(2)	74	4.17E-5(3)	27
25829	54	FBgn0035236(435.45)[1]	1771	F40E10.6(423.9)[1]	552	NP_187245(228.05)[2]	NA	YKR051W(98.57)[3]	NA	No matching entry	NA	0.0060(2)	158	4.18E-5(3)	28
4060	6	FBgn0033920(88.385)[1]	1049	C56E6.6(77.985)[11]	NA	NP_201434(72.02)[1]	6	YJL005W(64.315)[49]	NA	No matching entry	NA	1.0(1)	NA	4.24E-5(2)	29
2194	2013	FBgn0027571(1068.9)[1]	3577	F32H2.5(1827.8)[1]	8	NP_193889(106.3)[5]	NA	YER061C(93.205)[2]	NA	HP0558(86.655)[2]	NA	1.94E-4(2)	20	4.4E-5(3)	30
776	1118	FBgn0001991(1780.75)[1]	293	C48A7.1(1408.45)[1]	347	NP_567258(69.515)[10]	NA	YGR217W(141)[5]	NA	No matching entry	NA	4.41E-4(2)	31	4.83E-5(3)	31
5156	19	FBgn0032006(280)[1]	383	F58A3.2(224.6)[14]	NA	NP_194846(104.4)[15]	NA	YJL095W(80.49)[18]	NA	No matching entry	NA	1.0(1)	NA	4.84E-5(2)	32
801	103	FBgn0000253(292)[2]	NA	T21H3.3(291.6)[1]	209	NP_189967(275.4)[1]	7318	YBR109C(190.3)[1]	6295	No matching entry	NA	1.0(1)	NA	6.71E-5(2)	33
5034	1669	FBgn0014002(530.6)[1]	4678	C07A12.4(565.1)[1]	11	NP_851234(331.6)[1]	NA	YCL043C(196.8)[2]	NA	HP0824(60.08)[6]	NA	3.49E-4(2)	27	7.05E-5(3)	34
7162	120	FBgn0015399(95.515)[1]	1030	C02C6.3(74.33)[1]	1214	No matching entry	NA	No matching entry	NA	No matching entry	NA	0.0054(2)	151	8.21E-5(3)	35
92949	11454	FBgn0003137(238.05)[1]	3494	C37C3.6(245.35)[1]	3	No matching entry	NA	No matching entry	NA	No matching entry	NA	7.13E-5(2)	14	8.3E-5(3)	36
16	40	FBgn0027094(1146.15)[1]	10112	F28H1.3(1092.8)[1]	251	NP_175439(833.95)[1]	6638	YOR335C(879.95)[1]	1207	HP1241(441.05)[1]	NA	0.0171(2)	309	8.57E-5(3)	37
3911	3355	FBgn0002526(1719.9)[1]	264	K08C7.3(1673.5)[1]	135	No matching entry	NA	No matching entry	NA	No matching entry	NA	2.04E-4(2)	21	8.63E-5(3)	38
633	29	FBgn0003425(93.765)[14]	NA	C44H4.3(98.005)[1]	769	NP_188160(67.01)[4]	NA	YJL005W(60.08)[57]	NA	No matching entry	NA	1.0(1)	NA	9.04E-5(2)	39
4926	771	FBgn0034854(111.485)[6]	NA	T18D3.4(99.77)[1]	29	NP_198994(123.445)[14]	NA	YDL058W(101.095)[30]	NA	HP0059(56.225)[43]	NA	1.0(1)	NA	9.06E-5(2)	40
9699	846	FBgn0038556(205.9)[1]	328	T10A3.1(192.4)[1]	1109	No matching entry	NA	No matching entry	NA	No matching entry	NA	0.0018(2)	73	1.0E-4(3)	41
3945	9998	FBgn0001258(420.4)[1]	16	F13D12.2(402.5)[1]	740	NP_193459(335.5)[1]	5189	YDL078C(55.84)[5]	NA	No matching entry	NA	7.91E-5(2)	15	1.03E-4(3)	42
1636	222	FBgn0012037(532.55)[1]	1108	C42D8.5(261.55)[1]	703	No matching entry	NA	No matching entry	NA	No matching entry	NA	0.0042(2)	127	1.04E-4(3)	43
1453	1740	FBgn0002413(543.5)[2]	NA	F46F2.2(502.45)[1]	15	NP_974620(498.2)[1]	8544	YPL204W(433.7)[2]	NA	No matching entry	NA	1.0(1)	NA	1.07E-4(2)	44
6092	9809	FBgn0005631(588.8)[1]	288	ZK377.2(556.95)[1]	45	No matching entry	NA	No matching entry	NA	No matching entry	NA	8.39E-5(2)	16	1.09E-4(3)	45
4217	419	FBgn0014006(849.55)[1]	1753	F59A6.1(693.15)[1]	287	NP_187254(205.65)[4]	NA	YJL095W(176.25)[2]	NA	No matching entry	NA	0.0032(2)	100	1.15E-4(3)	46
288	2145	FBgn0017645(1613.95)[2]	NA	B0350.2(1509.95)[1]	14	NP_178442(131.7)[2]	NA	YIL112W(93.59)[5]	NA	No matching entry	NA	1.0(1)	NA	1.23E-4(2)	47
950	531	FBgn0010435(247.5)[1]	282	Y49E10.20(168.3)[1]	1974	No matching entry	NA	No matching entry	NA	No matching entry	NA	0.0033(2)	103	1.26E-4(3)	48
8729	1464	FBgn0033714(1272.1)[1]	1810	C24H11.7(1003.25)[1]	71	NP_172851(342.2)[1]	3481	YEL022W(173.5)[1]	507	No matching entry	NA	8.64E-4(2)	50	1.27E-4(3)	49
667	274	FBgn0013733(1884.95)[1]	103	ZK1151.2(886.7)[2]	NA	NP_198994(119)[21]	NA	YDL058W(132.9)[10]	NA	HP0059(65.47)[4]	NA	1.0(1)	NA	1.31E-4(2)	50
6530	1979	FBgn0034136(653.9)[1]	35	T23G5.5(579.3)[1]	3384	No matching entry	NA	No matching entry	NA	HP0498(100.52)[4]	NA	7.99E-4(2)	48	1.5E-4(3)	51
1859	438	FBgn0002777(655.8)[1]	2011	T04C10.1(448.2)[1]	326	NP_198447(227.05)[6]	NA	YJL141C(250.2)[5]	NA	No matching entry	NA	0.0042(2)	126	1.51E-4(3)	52
2767	155	FBgn0004435(598.2)[1]	13080	M01D7.7(588.6)[1]	162	NP_180198(210.15)[7]	NA	YER020W(250)[9]	NA	No matching entry	NA	0.0143(2)	268	1.58E-4(3)	53
3611	124	FBgn0028427(572)[1]	2923	C29F9.7(562)[1]	581	NP_194179(144.4)[1]	NA	YJL164C(67.01)[10]	NA	No matching entry	NA	0.0108(2)	219	1.62E-4(3)	54
783	2254	FBgn0015608(486.45)[1]	937	T28F2.5(483.4)[1]	145	No matching entry	NA	No matching entry	NA	No matching entry	NA	8.8E-4(2)	51	1.73E-4(3)	55
4897	6171	FBgn0002968(528.65)[1]	79	C18F3.2(318.15)[1]	479	No matching entry	NA	No matching entry	NA	No matching entry	NA	2.22E-4(2)	22	1.78E-4(3)	56
2782	2838	FBgn0001105(598)[1]	5325	F13D12.7(612.85)[1]	16	NP_195172(299.7)[4]	NA	YOR212W(241.9)[4]	NA	No matching entry	NA	5.79E-4(2)	38	1.86E-4(3)	57
9632	1434	FBgn0031408(814.1)[1]	1390	F12F6.6(694.1)[1]	163	NP_566869(501.1)[1]	7999	YNL049C(276.35)[2]	NA	No matching entry	NA	0.0014(2)	61	1.89E-4(3)	58
8404	337	FBgn0026562(122.9)[1]	117	C44B12.2(149.65)[2]	NA	No matching entry	NA	YKR092C(51.99)[12]	NA	No matching entry	NA	1.0(1)	NA	1.9E-4(2)	59
488	1046	FBgn0004551(1391.7)[1]	1234	K11D9.2(1381.1)[1]	257	NP_563860(974.75)[2]	NA	YGL167C(406.75)[4]	NA	HP1072(55.84)[11]	NA	0.0020(2)	78	1.91E-4(3)	60
275	5715	FBgn0032287(358.2)[1]	13	F25B4.1(365.75)[1]	5090	NP_172650(371.3)[1]	NA	YDR019C(258.5)[1]	1758	No matching entry	NA	4.49E-4(2)	32	1.92E-4(3)	61
2934	63	FBgn0010225(446.6)[1]	273	K06A4.3(224.2)[1]	13480	NP_200542(398.7)[1]	NA	No matching entry	NA	No matching entry	NA	0.0246(2)	403	1.95E-4(3)	62
7139	5669	FBgn0004169(68.36)[1]	125	C14F5.3(52.565)[1]	417	No matching entry	NA	No matching entry	NA	No matching entry	NA	2.67E-4(2)	25	1.96E-4(3)	63
80206	9799	FBgn0035925(469.15)[1]	444	C46H11.11(275.8)[1]	53	NP_196394(86.08)[1]	NA	YNL271C(68.94)[3]	NA	No matching entry	NA	1.54E-4(2)	17	1.97E-4(3)	64
339416	8517	FBgn0011747(53.91)[18]	NA	C15H9.6(56.61)[1]	6	No matching entry	NA	No matching entry	NA	No matching entry	NA	1.0(1)	NA	2.11E-4(2)	65
9276	2585	FBgn0025724(1162.3)[1]	3438	F38E11.5(1152.7)[1]	34	NP_178116(1086.25)[1]	7940	YGL137W(773.5)[1]	1469	No matching entry	NA	7.93E-4(2)	46	2.13E-4(3)	66
2191	24	FBgn0002997(397.9)[1]	582	C27C12.7(260.6)[1]	17296	NP_197814(201.05)[5]	NA	YHR028C(279.85)[4]	NA	No matching entry	NA	0.0666(2)	796	2.14E-4(3)	67
10989	2753	FBgn0019960(192)[1]	3447	T14G11.3(248.45)[1]	33	NP_195370(51.22)[3]	NA	No matching entry	NA	No matching entry	NA	7.71E-4(2)	45	2.17E-4(3)	68
2011	7287	FBgn0026193(548.9)[1]	1021	H39E23.1(529.65)[1]	37	NP_566843(289.3)[4]	NA	YDR477W(293.1)[4]	NA	No matching entry	NA	2.54E-4(2)	24	2.22E-4(3)	69
10043	300	FBgn0035995(328)[1]	1101	C07A12.7(308.15)[1]	1491	NP_177823(126.7)[1]	1710	YHR108W(82.8)[3]	NA	No matching entry	NA	0.0065(2)	167	2.23E-4(3)	70
2775	4794	FBgn0001122(605.7)[1]	232	C26C6.2(606.85)[1]	426	NP_180198(214.75)[6]	NA	YER020W(269.6)[6]	NA	No matching entry	NA	3.73E-4(2)	29	2.28E-4(3)	71
3688	924	FBgn0004657(600.3)[1]	1080	ZK1058.2(596.1)[1]	526	No matching entry	NA	No matching entry	NA	No matching entry	NA	0.0032(2)	101	2.34E-4(3)	72
577	6383	FBgn0028679(113.05)[6]	NA	T21B6.3(162.2)[1]	9	No matching entry	NA	No matching entry	NA	No matching entry	NA	1.0(1)	NA	2.37E-4(2)	73
1315	1039	FBgn0008635(1205.25)[1]	6179	Y25C1A.5(1065.05)[1]	44	NP_194876(837.6)[1]	7386	YDR238C(730.7)[1]	1041	No matching entry	NA	0.0018(2)	72	2.42E-4(3)	74
6558	2342	FBgn0036279(885.95)[1]	200	Y37A1C.1(612.85)[1]	933	NP_174333(256.9)[7]	NA	YBR235W(238)[2]	NA	No matching entry	NA	0.0010(2)	53	2.55E-4(3)	75
10159	2136	FBgn0037671(107.85)[1]	1233	R03E1.2(53.91)[1]	224	No matching entry	NA	No matching entry	NA	No matching entry	NA	0.0017(2)	71	2.56E-4(3)	76
7184	3267	FBgn0039562(851.3)[1]	5343	T05E11.3(845.7)[1]	20	NP_974606(652.7)[1]	8046	YMR186W(454.7)[1]	6178	HP0210(378.8)[1]	NA	7.26E-4(2)	43	2.61E-4(3)	77
6748	203	FBgn0027912(96.095)[1]	1485	Y56A3A.21(89.35)[1]	1667	No matching entry	NA	No matching entry	NA	No matching entry	NA	0.011(2)	225	2.77E-4(3)	78
5862	81	FBgn0014009(377.3)[1]	1587	F53F10.4(367.1)[1]	3709	NP_193450(323.95)[1]	6246	YER031C(179.9)[4]	NA	No matching entry	NA	0.026(2)	423	2.79E-4(3)	79
4779	1604	FBgn0000338(157.15)[1]	944	T19E7.2(58.15)[1]	569	No matching entry	NA	No matching entry	NA	No matching entry	NA	0.0029(2)	92	2.81E-4(3)	80
8407	162	FBgn0035499(128.3)[1]	309	D1069.2(126.3)[2]	NA	No matching entry	NA	YOR367W(84.535)[1]	3547	No matching entry	NA	1.0(1)	NA	2.84E-4(2)	81
7494	1104	FBgn0021872(64.51)[1]	218	R74.3(59.11)[1]	2168	No matching entry	NA	No matching entry	NA	No matching entry	NA	0.0029(2)	91	2.86E-4(3)	82
9748	863	FBgn0035001(393.85)[1]	1956	C04A11.3(312.15)[1]	264	NP_564955(239.4)[12]	NA	YHL007C(187.95)[7]	NA	No matching entry	NA	0.0033(2)	104	2.95E-4(3)	83
51332	12033	FBgn0004167(1090.9)[1]	21	R31.1(1345.9)[1]	1358	No matching entry	NA	YDR129C(54.685)[13]	NA	No matching entry	NA	1.91E-4(2)	19	2.95E-4(3)	84
3096	287	FBgn0003396(160.4)[2]	NA	T05A10.1(123.45)[1]	394	No matching entry	NA	YDR216W(58.15)[1]	1282	No matching entry	NA	1.0(1)	NA	2.98E-4(2)	85
5593	5249	FBgn0000442(642.7)[1]	449	F55A8.2(641.9)[1]	189	NP_187485(214.35)[10]	NA	YKL166C(260)[1]	570	No matching entry	NA	5.03E-4(2)	35	3.3E-4(3)	86
7786	2767	FBgn0036896(473.55)[1]	298	F33E2.2(351.5)[1]	771	NP_196746(191.4)[2]	NA	YAR019C(128.6)[1]	1525	No matching entry	NA	0.0010(2)	54	3.3E-4(3)	87
2687	723	FBgn0030796(253.45)[1]	74	C53D5.5(260.95)[2]	NA	NP_194650(253.8)[2]	NA	YLR299W(132.7)[3]	NA	HP1118(126.55)[2]	NA	1.0(1)	NA	3.31E-4(2)	88
526	3155	FBgn0005671(864.8)[1]	2195	F20B6.2(819.7)[1]	101	NP_177729(747.7)[1]	8342	YBR127C(758.85)[1]	6037	HP1420(127.5)[1]	NA	0.0014(2)	63	3.54E-4(3)	89
501	2950	FBgn0036857(598.6)[1]	148	F01F1.6(670.8)[1]	1471	NP_849807(609)[1]	7868	YPL061W(200.3)[2]	NA	HP0056(98.21)[12]	NA	0.0013(2)	60	3.97E-4(3)	90
10395	2252	FBgn0038226(399.25)[1]	971	F45H7.2(238.4)[1]	368	NP_851042(58.345)[3]	NA	YDL240W(69.32)[13]	NA	No matching entry	NA	0.0021(2)	80	3.98E-4(3)	91
4942	393	FBgn0036898(606.25)[1]	286	C16A3.10(551.2)[1]	7029	NP_199430(408.85)[1]	742	YLR438W(386.5)[1]	2171	HP0976(111.85)[1]	NA	0.0132(2)	253	4.07E-4(3)	92
8567	1080	FBgn0030613(555.65)[1]	2152	C02H7.3(489)[1]	277	NP_850959(67.975)[14]	NA	No matching entry	NA	No matching entry	NA	0.0038(2)	118	4.29E-4(3)	93
6566	8462	FBgn0023549(138.3)[1]	1243	C10E2.6(117.45)[1]	52	No matching entry	NA	YNL125C(73.75)[4]	NA	No matching entry	NA	4.34E-4(2)	30	4.38E-4(3)	94
8615	420	FBgn0040087(674.7)[1]	4681	K09B11.9(399.45)[1]	464	NP_566820(238.05)[1]	649	YDL058W(190.3)[1]	1	No matching entry	NA	0.0143(2)	267	4.45E-4(3)	95
2058	1041	FBgn0005674(894.6)[1]	1600	ZC434.5(780.75)[1]	507	NP_850874(565.5)[1]	NA	YHR020W(595.7)[1]	4504	HP0643(74.52)[1]	NA	0.0049(2)	142	4.47E-4(3)	96
83660	4459	FBgn0035910(2040.6)[1]	15	Y71G12B.11(1438.15)[1]	NA	No matching entry	NA	YNL243W(70.285)[3]	NA	No matching entry	NA	1.0(1)	NA	4.5E-4(2)	97
11043	1095	FBgn0032270(85.31)[1]	1068	C39F7.2(125.55)[1]	1746	NP_171898(51.22)[5]	NA	No matching entry	NA	No matching entry	NA	0.0063(2)	162	4.78E-4(3)	98
1993	3313	FBgn0040222(412.7)[1]	496	F35H8.5(259.25)[1]	594	NP_564554(132.15)[5]	NA	YER165W(107.5)[6]	NA	HP0827(46.98)[29]	NA	0.0012(2)	58	4.8E-4(3)	99
3707	421	FBgn0030471(364.75)[1]	1269	C46H11.4(222.6)[1]	2263	No matching entry	NA	No matching entry	NA	No matching entry	NA	0.0105(2)	213	4.99E-4(3)	100
153241	10878	FBgn0027542(80.11)[1]	874	C25A11.4(72.79)[1]	63	NP_176892(70.48)[1]	5086	YDL058W(71.25)[92]	NA	HP0119(48.91)[15]	NA	3.66E-4(2)	28	5.05E-4(3)	101
6844	299	FBgn0013342(113.4)[1]	357	T10H9.4(119.6)[1]	7290	No matching entry	NA	YAL030W(65.855)[1]	3662	No matching entry	NA	0.017(2)	306	5.1E-4(3)	102
6262	3319	FBgn0011286(2439.45)[2]	NA	K11C4.5(1369.55)[1]	38	NP_850020(79.72)[3]	NA	No matching entry	NA	No matching entry	NA	1.0(1)	NA	5.18E-4(2)	103
10979	4101	FBgn0035498(605.3)[1]	5548	C47E8.7(523.85)[1]	32	No matching entry	NA	No matching entry	NA	No matching entry	NA	0.0012(2)	56	5.19E-4(3)	104
4311	910	FBgn0029843(510.75)[2]	NA	T05A8.4(461.45)[1]	153	No matching entry	NA	No matching entry	NA	No matching entry	NA	1.0(1)	NA	5.26E-4(2)	105
7414	144	FBgn0004397(360.95)[1]	586	ZC477.9(350.7)[1]	NA	No matching entry	NA	No matching entry	NA	No matching entry	NA	1.0(1)	NA	5.27E-4(2)	106
1384	182	FBgn0037440(404.25)[1]	3530	B0395.3(414.1)[1]	1088	No matching entry	NA	YML042W(274.6)[1]	4700	No matching entry	NA	0.0236(2)	387	5.32E-4(3)	107
51606	1910	FBgn0027779(516.5)[1]	1839	T14F9.1(473)[1]	279	NP_189791(220.7)[1]	7359	YPR036W(126.3)[1]	5931	No matching entry	NA	0.0033(2)	102	5.55E-4(3)	108
1793	36	FBgn0039607(957.8)[3]	NA	C02F4.1(640.2)[1]	3756	No matching entry	NA	YLR422W(111.5)[5]	NA	No matching entry	NA	1.0(1)	NA	5.55E-4(2)	109
9612	272	FBgn0024308(216.05)[1]	1901	C14B9.6(69.515)[1]	1976	NP_190793(84.73)[2]	NA	YCR033W(73.75)[2]	NA	No matching entry	NA	0.0174(2)	315	5.81E-4(3)	110
817	6828	FBgn0004624(786.2)[1]	351	K11E8.1(698.55)[1]	473	NP_192381(231.5)[1]	8556	YOL016C(211.5)[2]	NA	No matching entry	NA	6.64E-4(2)	40	5.82E-4(3)	111
2200	23	FBgn0000488(589.35)[1]	2970	K08E5.3(388.1)[1]	11837	NP_180588(64.31)[2]	NA	No matching entry	NA	No matching entry	NA	0.1901(2)	1519	5.92E-4(3)	112
3295	1815	FBgn0030731(561.05)[1]	326	M03A8.1(324.15)[1]	2303	NP_177742(209.3)[1]	2689	YKR009C(355.7)[1]	4340	HP0561(101.5)[3]	NA	0.0045(2)	133	5.94E-4(3)	113
6746	1273	FBgn0011016(170.05)[1]	2637	T04G9.5(121.3)[1]	254	NP_568293(59.115)[1]	NA	No matching entry	NA	No matching entry	NA	0.0044(2)	132	5.95E-4(3)	114
1209	379	FBgn0031590(583.95)[1]	8352	C36B7.6(599.35)[1]	398	NP_680213(451.45)[1]	6107	No matching entry	NA	No matching entry	NA	0.0222(2)	370	6.02E-4(3)	115
334	10294	FBgn0000108(114.4)[1]	1879	C42D8.8(216.85)[1]	40	No matching entry	NA	No matching entry	NA	No matching entry	NA	5.08E-4(2)	36	6.03E-4(3)	116
1912	39	FBgn0004861(137.35)[1]	2507	No matching entry	NA	No matching entry	NA	No matching entry	NA	No matching entry	NA	1.0(1)	NA	6.57E-4(2)	117
23471	922	FBgn0040340(232.25)[1]	818	C24F3.1(228)[1]	2302	No matching entry	NA	YHL003C(56.415)[2]	NA	No matching entry	NA	0.0090(2)	196	6.62E-4(3)	118
901	110	FBgn0039858(102.82)[1]	926	No matching entry	NA	NP_173485(58.92)[1]	NA	YGR108W(55.45)[4]	NA	No matching entry	NA	1.0(1)	NA	6.63E-4(2)	119
4719	2010	FBgn0017566(866.3)[1]	1575	Y45G12B.1(820.85)[1]	449	NP_568550(731.25)[1]	NA	No matching entry	NA	HP1266(114)[1]	NA	0.0043(2)	131	6.66E-4(3)	120
3727	83	FBgn0001291(121.75)[1]	1240	T24H10.2(59.31)[2]	NA	No matching entry	NA	YEL009C(46.59)[1]	5878	No matching entry	NA	1.0(1)	NA	6.81E-4(2)	121
2823	2388	FBgn0037092(103.8)[1]	43	No matching entry	NA	No matching entry	NA	No matching entry	NA	No matching entry	NA	1.0(1)	NA	6.83E-4(2)	122
10667	4104	FBgn0020766(448)[1]	25	Y60A3A.13(315.45)[1]	NA	NP_567061(351.7)[1]	NA	YPR047W(303.5)[1]	2926	HP0403(110.9)[1]	NA	1.0(1)	NA	6.89E-4(2)	123
372	706	FBgn0028969(550.45)[1]	3392	C13B9.3(444.7)[1]	604	NP_568147(369.8)[1]	5175	YFR051C(181.25)[1]	5111	No matching entry	NA	0.0131(2)	251	6.97E-4(3)	124
8775	612	FBgn0011712(360.35)[1]	136	D1014.3(301.75)[1]	11662	NP_191178(230.1)[1]	4935	YBL050W(164.1)[1]	5177	No matching entry	NA	0.0106(2)	216	7.1E-4(3)	125
8394	2074	FBgn0034789(514.8)[1]	1275	F55A12.3(484.4)[1]	1049	NP_172559(209.1)[1]	NA	YDR208W(187.55)[1]	428	No matching entry	NA	0.0068(2)	173	7.54E-4(3)	126
22794	4130	FBgn0045862(76.255)[1]	11001	W08E3.2(69.9)[1]	21	No matching entry	NA	No matching entry	NA	No matching entry	NA	0.0015(2)	66	7.79E-4(3)	127
2327	4312	FBgn0034943(156.8)[1]	27	Y39A1A.19(426.4)[2]	NA	NP_176444(155.2)[1]	NA	YHR176W(104.35)[2]	NA	No matching entry	NA	1.0(1)	NA	7.82E-4(2)	128
5430	842	FBgn0003277(2379)[1]	5496	F36A4.7(2218.35)[1]	223	NP_195305(1712.4)[1]	151	YDL140C(1483.4)[1]	3663	HP1198(176.6)[1]	NA	0.0082(2)	188	7.83E-4(3)	129
2157	171	FBgn0029167(89.545)[8]	NA	C25F6.4(85.5)[1]	1198	No matching entry	NA	No matching entry	NA	No matching entry	NA	1.0(1)	NA	7.86E-4(2)	130
2804	46	FBgn0040233(148.5)[1]	12479	C18C4.5(141.35)[1]	1578	NP_198994(150.6)[5]	NA	YDL058W(161)[4]	NA	HP0059(64.895)[6]	NA	0.1288(2)	1202	7.93E-4(3)	131
410	188	FBgn0036755(123.45)[1]	689	D1014.1(135.4)[3]	NA	No matching entry	NA	No matching entry	NA	No matching entry	NA	1.0(1)	NA	8.02E-4(2)	132
22809	4560	FBgn0000370(58.535)[1]	667	T04C10.4(55.45)[1]	428	No matching entry	NA	No matching entry	NA	No matching entry	NA	0.0015(2)	65	8.3E-4(3)	133
80318	11316	FBgn0038909(47.37)[1]	4877	K12F2.1(50.06)[1]	26	No matching entry	NA	YOR195W(50.06)[2]	NA	HP0119(44.67)[30]	NA	8.61E-4(2)	49	8.53E-4(3)	134
5500	682	FBgn0003134(577.8)[3]	NA	F29F11.6(621.7)[1]	466	NP_181514(518.1)[1]	NA	YER133W(542.3)[3]	NA	No matching entry	NA	1.0(1)	NA	8.61E-4(2)	135
2192	30	FBgn0035798(243.45)[6]	NA	F56H11.1(399.65)[1]	6979	NP_173546(56.61)[3]	NA	No matching entry	NA	No matching entry	NA	1.0(1)	NA	8.63E-4(2)	136
2521	1764	FBgn0011571(97.44)[1]	4945	C27H5.3(63.54)[1]	125	NP_564565(106.71)[2]	NA	YIR001C(46.98)[3]	NA	No matching entry	NA	0.0041(2)	124	8.63E-4(3)	137
5523	1767	FBgn0038744(469.75)[1]	3021	C06G1.5(320.5)[1]	232	NP_568509(344.75)[1]	NA	No matching entry	NA	No matching entry	NA	0.0046(2)	138	8.67E-4(3)	138
4000	2673	FBgn0002525(298.7)[2]	NA	F38B2.1(214.35)[1]	81	NP_178101(57.38)[3]	NA	YDR356W(51.99)[29]	NA	No matching entry	NA	1.0(1)	NA	8.8E-4(2)	139
10129	125	FBgn0016081(879.8)[1]	3789	F21H11.2(574.35)[1]	2647	NP_197072(135.2)[1]	NA	YIL129C(101.85)[1]	609	No matching entry	NA	0.0536(2)	664	8.84E-4(3)	140
4286	768	FBgn0015234(51.22)[3]	NA	W02C12.3(117.5)[1]	369	NP_568010(49.68)[1]	NA	YBL103C(54.49)[1]	2428	No matching entry	NA	1.0(1)	NA	8.87E-4(2)	141
23365	208	FBgn0023172(222.4)[1]	3190	F13E6.6(252.1)[1]	1919	No matching entry	NA	YLR371W(82.8)[3]	NA	No matching entry	NA	0.034(2)	490	8.98E-4(3)	142
51585	3213	FBgn0033975(162.55)[1]	2115	R144.2(106.3)[1]	291	NP_680598(93.395)[1]	NA	YDR228C(82.225)[1]	1156	No matching entry	NA	0.0040(2)	121	9.04E-4(3)	143
339965	12188	FBgn0029688(57.38)[2]	NA	R06C7.10(62.77)[1]	18	NP_565741(53.91)[12]	NA	YDL058W(57.38)[130]	NA	No matching entry	NA	1.0(1)	NA	9.05E-4(2)	144
1757	6810	FBgn0034276(900.6)[1]	20	Y106G6H.5(290)[2]	NA	NP_172650(88.58)[3]	NA	YDR019C(51.22)[3]	NA	No matching entry	NA	1.0(1)	NA	9.18E-4(2)	145
6999	833	FBgn0003965(388.45)[1]	743	C28H8.11(390.95)[1]	3227	No matching entry	NA	No matching entry	NA	No matching entry	NA	0.0132(2)	255	9.24E-4(3)	146
6015	381	FBgn0020911(240.7)[2]	NA	T13H2.3(75.87)[1]	782	NP_199241(98.98)[2]	NA	No matching entry	NA	No matching entry	NA	1.0(1)	NA	9.33E-4(2)	147
7040	48	FBgn0031461(81.455)[1]	2916	T25F10.2(64.89)[21]	NA	No matching entry	NA	No matching entry	NA	No matching entry	NA	1.0(1)	NA	9.41E-4(2)	148
7227	2390	FBgn0003507(70.67)[1]	875	F52C12.5(66.24)[1]	1598	No matching entry	NA	YER040W(68.165)[1]	4794	No matching entry	NA	0.0052(2)	147	9.44E-4(3)	149
4363	4222	FBgn0032456(1359.7)[2]	NA	F57C12.5(1179.7)[1]	55	NP_181013(826.05)[1]	4903	YDR135C(1012.25)[1]	441	HP1082(121.5)[12]	NA	1.0(1)	NA	9.53E-4(2)	150
9444	10019	FBgn0017397(276.75)[1]	989	T21G5.5(255.8)[1]	118	NP_850296(134.4)[1]	6195	YLR116W(87.43)[2]	NA	No matching entry	NA	7.65E-4(2)	44	9.54E-4(3)	151
9375	212	FBgn0032880(880.9)[1]	3818	F08F1.7(814.1)[1]	1586	NP_187991(553.7)[2]	NA	YLR083C(371.35)[2]	NA	No matching entry	NA	0.0359(2)	508	9.58E-4(3)	152
535	506	FBgn0028671(974.95)[1]	5430	ZK637.8(945.25)[1]	649	NP_568051(616.5)[1]	7242	YOR270C(607.8)[1]	3527	No matching entry	NA	0.0231(2)	381	9.62E-4(3)	153
6731	6058	FBgn0038810(398.45)[1]	3229	F08D12.1(209.9)[1]	97	NP_176936(267.5)[1]	158	YPL210C(58.15)[1]	72	No matching entry	NA	0.0021(2)	79	9.68E-4(3)	154
4925	3653	FBgn0023185(238.25)[2]	NA	F44A6.1(211.8)[1]	65	No matching entry	NA	No matching entry	NA	No matching entry	NA	1.0(1)	NA	9.72E-4(2)	155
7402	710	FBgn0024242(797.75)[2]	NA	F15D3.1(536.6)[1]	536	NP_198994(87.43)[44]	NA	YDL058W(88.405)[49]	NA	HP0322(51.22)[7]	NA	1.0(1)	NA	9.74E-4(2)	156
9353	767	FBgn0003425(1261.9)[1]	265	F40E10.4(941.75)[2]	NA	NP_195341(73.17)[2]	NA	No matching entry	NA	No matching entry	NA	1.0(1)	NA	9.82E-4(2)	157
2335	686	FBgn0004370(164.3)[5]	NA	H19M22.2(150.25)[1]	693	No matching entry	NA	No matching entry	NA	No matching entry	NA	1.0(1)	NA	9.98E-4(2)	158
4689	2340	FBgn0040294(57.385)[4]	NA	Y37A1B.14(65.85)[1]	107	No matching entry	NA	YHL002W(57.19)[4]	NA	No matching entry	NA	1.0(1)	NA	0.0010(2)	159
4147	832	FBgn0035798(280.6)[1]	234	Y64G10A.7(296.6)[10]	NA	NP_173547(51.99)[6]	NA	No matching entry	NA	No matching entry	NA	1.0(1)	NA	0.0010(2)	160
3483	12518	FBgn0039728(161.95)[1]	12	T21D12.9(131.15)[7]	NA	NP_191196(100.9)[1]	NA	YJL005W(72.79)[31]	NA	No matching entry	NA	1.0(1)	NA	0.0010(2)	161
11014	148	FBgn0022268(335.9)[1]	5103	F09B9.3(303.1)[1]	1701	NP_564326(217.6)[1]	7340	YBL040C(196.85)[2]	NA	No matching entry	NA	0.053(2)	660	0.0010(3)	162
1051	2515	FBgn0005638(64.51)[1]	61	C48E7.11(61.23)[2]	NA	No matching entry	NA	No matching entry	NA	No matching entry	NA	1.0(1)	NA	0.0010(2)	163
310	3875	FBgn0030749(311.2)[1]	93	T07C4.9(304.85)[1]	5086	NP_564920(192.6)[7]	NA	No matching entry	NA	No matching entry	NA	0.0031(2)	99	0.0010(3)	164
6389	3691	FBgn0017539(968.2)[1]	3658	C03G5.1(897.3)[1]	122	NP_179435(811.6)[1]	NA	YKL148C(816.05)[1]	4285	HP0192(276.6)[1]	NA	0.0030(2)	94	0.0010(3)	165
56241	15771	FBgn0039826(247.9)[1]	131	K03H1.5(241.5)[1]	668	No matching entry	NA	No matching entry	NA	No matching entry	NA	5.0E-4(2)	34	0.0010(3)	166
2009	92	FBgn0036456(424.5)[1]	9528	F38A6.2(300.1)[1]	1401	NP_197897(62.39)[6]	NA	YBR198C(58.15)[15]	NA	No matching entry	NA	0.0867(2)	946	0.0010(3)	167
8237	2346	FBgn0036913(227.65)[3]	NA	F07A11.4(347.05)[1]	111	NP_192795(495)[1]	NA	YJL197W(222.6)[2]	NA	No matching entry	NA	1.0(1)	NA	0.0010(2)	168
23268	8256	FBgn0015803(88.58)[3]	NA	Y37A1B.15(110.945)[1]	31	No matching entry	NA	YAL041W(62.385)[13]	NA	No matching entry	NA	1.0(1)	NA	0.0010(2)	169
4857	1666	FBgn0026188(242.25)[1]	100	Y59A8B.10(109.2)[2]	NA	NP_850764(99.96)[2]	NA	No matching entry	NA	No matching entry	NA	1.0(1)	NA	0.0010(2)	170
1387	82	FBgn0015624(1108.2)[1]	1961	R10E11.1(820.65)[2]	NA	NP_565197(321.45)[2]	NA	YDL070W(75.48)[2]	NA	No matching entry	NA	1.0(1)	NA	0.0010(2)	171
71	4499	FBgn0000042(749.6)[1]	1936	M03F4.2(745)[1]	227	NP_187818(695.3)[2]	NA	YFL039C(696)[1]	6217	No matching entry	NA	0.0028(2)	89	0.0011(3)	172
10565	485	FBgn0028538(1769.2)[2]	NA	Y6B3A.1(1110.7)[1]	802	NP_171698(725.5)[2]	NA	YDR170C(629.2)[1]	178	No matching entry	NA	1.0(1)	NA	0.0011(2)	173
5861	518	FBgn0016700(340.9)[1]	2431	C39F7.4(327.4)[1]	1504	NP_193486(322.8)[1]	5392	YFL038C(298.1)[1]	5919	No matching entry	NA	0.0201(2)	346	0.0011(3)	174
87	2333	FBgn0000667(1291)[1]	1380	W04D2.1(1138.3)[1]	1627	NP_195418(60.46)[1]	8503	YDR129C(56.22)[9]	NA	No matching entry	NA	0.0097(2)	202	0.0011(3)	175
11030	286	FBgn0038561(110.35)[2]	NA	F46A9.6(120.7)[1]	1115	NP_850366(80.49)[1]	NA	No matching entry	NA	No matching entry	NA	1.0(1)	NA	0.0011(2)	176
25	735	FBgn0000017(728.6)[1]	5713	M79.1(568.95)[1]	453	NP_195303(171.2)[2]	NA	YMR001C(99.75)[6]	NA	No matching entry	NA	0.0171(2)	311	0.0011(3)	177
23499	868	FBgn0013733(1721.45)[2]	NA	ZK1151.2(894.4)[1]	431	NP_194885(103.2)[1]	NA	YDL058W(88.195)[50]	NA	No matching entry	NA	1.0(1)	NA	0.0011(2)	178
3800	4636	FBgn0001308(1069.1)[2]	NA	R05D3.7(596.25)[1]	61	NP_850742(278.3)[1]	NA	YBL063W(237.85)[5]	NA	No matching entry	NA	1.0(1)	NA	0.0011(2)	179
3730	336	FBgn0039155(130)[1]	2316	K03D10.1(137.1)[1]	2852	No matching entry	NA	No matching entry	NA	No matching entry	NA	0.028(2)	442	0.0011(3)	180
5768	1471	FBgn0033814(263.8)[1]	8113	F47B7.2(246.5)[1]	117	NP_172955(106.1)[1]	8617	YCL043C(60.08)[12]	NA	No matching entry	NA	0.0064(2)	164	0.0011(3)	181
4642	5244	FBgn0011673(1073.2)[1]	1064	T02C12.1(970.85)[1]	303	NP_199203(463.8)[7]	NA	YMR109W(514.2)[5]	NA	No matching entry	NA	0.0020(2)	77	0.0011(3)	182
8036	1223	FBgn0038504(576.85)[1]	4599	AC7.2(514.45)[1]	282	NP_188160(146.95)[2]	NA	YJL005W(127.5)[4]	NA	No matching entry	NA	0.0086(2)	192	0.0011(3)	183
5087	94	FBgn0000611(456.85)[1]	10276	F31E3.1(344.4)[1]	1440	No matching entry	NA	YGL096W(62.77)[7]	NA	No matching entry	NA	0.0963(2)	1019	0.0011(3)	184
478	14825	FBgn0002921(1523.65)[1]	2468	B0365.3(1430.05)[1]	41	NP_191999(346.85)[2]	NA	YGL167C(377.65)[6]	NA	HP1072(62.77)[6]	NA	6.85E-4(2)	42	0.0011(3)	185
7916	3931	FBgn0030205(53.14)[1]	3604	F52G3.1(82.42)[1]	140	No matching entry	NA	No matching entry	NA	No matching entry	NA	0.0033(2)	105	0.0011(3)	186
4837	215	No matching entry	NA	B0303.2(97.06)[1]	1459	No matching entry	NA	No matching entry	NA	No matching entry	NA	1.0(1)	NA	0.0012(2)	187
7111	7926	FBgn0011716(201.05)[1]	143	C06A5.7(210.5)[1]	1407	No matching entry	NA	No matching entry	NA	No matching entry	NA	0.0012(2)	57	0.0012(3)	188
84525	1225	FBgn0005558(45.44)[1]	168	No matching entry	NA	No matching entry	NA	No matching entry	NA	No matching entry	NA	1.0(1)	NA	0.0012(2)	189
29114	220	FBgn0035499(127.5)[2]	NA	D1069.2(129.4)[1]	1474	No matching entry	NA	YOR367W(82.995)[2]	NA	No matching entry	NA	1.0(1)	NA	0.0012(2)	190
3777	164	FBgn0037690(293.7)[2]	NA	F34D6.3(306.2)[1]	1914	NP_193550(53.14)[2]	NA	YJL093C(58.54)[4]	NA	No matching entry	NA	1.0(1)	NA	0.0012(2)	191
79944	16536	FBgn0032729(440.85)[1]	104	Y45G12B.3(450.65)[1]	894	NP_191243(129.6)[1]	NA	No matching entry	NA	HP0086(73.17)[1]	NA	5.72E-4(2)	37	0.0012(3)	192
7450	42	FBgn0029167(558.15)[1]	4432	M142.2(71.63)[4]	NA	No matching entry	NA	No matching entry	NA	No matching entry	NA	1.0(1)	NA	0.0012(2)	193
26286	1768	FBgn0037182(288.7)[1]	6435	F07F6.4(263.85)[1]	137	NP_199487(145.6)[2]	NA	YER122C(101.505)[2]	NA	No matching entry	NA	0.0059(2)	157	0.0012(3)	194
4026	1070	FBgn0030530(227.25)[3]	NA	F42G4.3(245)[1]	341	NP_172668(59.31)[1]	NA	YDL240W(61.23)[23]	NA	No matching entry	NA	1.0(1)	NA	0.0012(2)	195
9945	789	FBgn0039580(911)[1]	446	F07A11.2(798.1)[2]	NA	NP_189051(683.3)[1]	NA	YKL104C(750.75)[1]	5382	HP1532(284.45)[1]	NA	1.0(1)	NA	0.0012(2)	196
6840	239	FBgn0035347(602.65)[1]	2672	C10H11.1(160.8)[1]	4485	NP_194745(114.2)[1]	230	No matching entry	NA	No matching entry	NA	0.0418(2)	558	0.0012(3)	197
1959	209	FBgn0003499(207.95)[3]	NA	C27C12.2(178.3)[1]	1595	NP_849323(61.62)[201]	NA	YJL056C(89.74)[408]	NA	No matching entry	NA	1.0(1)	NA	0.0012(2)	198
10099	591	FBgn0033629(92.625)[1]	504	T23D8.2(73.56)[8]	NA	No matching entry	NA	No matching entry	NA	No matching entry	NA	1.0(1)	NA	0.0012(2)	199
1213	2158	FBgn0000319(2669.6)[1]	5228	T20G5.1(2394.55)[1]	148	NP_187466(1840.85)[1]	6562	YGL206C(1601.85)[1]	73	No matching entry	NA	0.0052(2)	145	0.0012(3)	200
2184	4185	FBgn0016013(450.3)[1]	340	K10C2.4(551.6)[1]	1542	NP_172669(505)[1]	NA	No matching entry	NA	No matching entry	NA	0.0029(2)	90	0.0013(3)	201
8531	5389	FBgn0022959(135.2)[1]	3233	F33A8.3(150.2)[1]	165	NP_179702(71.25)[1]	NA	No matching entry	NA	No matching entry	NA	0.0035(2)	112	0.0013(3)	202
1983	2047	FBgn0030719(390.6)[1]	3830	C37C3.2(345.1)[1]	230	NP_174877(177.95)[1]	8014	YPR041W(245.35)[1]	5050	No matching entry	NA	0.0058(2)	156	0.0013(3)	203
6342	840	FBgn0015808(642.3)[1]	2632	Y57A10C.6(490)[1]	1201	NP_199103(63.155)[1]	NA	YPL028W(53.145)[5]	NA	No matching entry	NA	0.0185(2)	326	0.0013(3)	204
9479	1122	FBgn0040281(191.4)[1]	553	C13A10.3(76.26)[1]	4611	No matching entry	NA	No matching entry	NA	No matching entry	NA	0.0156(2)	289	0.0013(3)	205
3313	2783	FBgn0001220(922.9)[1]	1641	C37H5.8(904.8)[1]	853	NP_196521(754.6)[1]	NA	YJR045C(779.05)[1]	6185	HP0109(612.85)[1]	NA	0.0080(2)	187	0.0013(3)	206
7922	1006	FBgn0002022(202.95)[1]	5748	H13N06.5(191.25)[1]	318	NP_564921(132.3)[1]	6124	YIL023C(119.95)[1]	4990	No matching entry	NA	0.0122(2)	241	0.0013(3)	207
84498	6979	FBgn0034797(82.42)[1]	63	F33E2.6(64.31)[1]	5729	No matching entry	NA	YMR317W(58.15)[3]	NA	No matching entry	NA	0.0024(2)	83	0.0013(3)	208
2212	91	FBgn0031577(51.22)[1]	2219	No matching entry	NA	No matching entry	NA	No matching entry	NA	No matching entry	NA	1.0(1)	NA	0.0013(2)	209
2033	1201	FBgn0015624(1081.6)[2]	NA	R10E11.1(822.4)[1]	313	NP_565197(323.75)[1]	8896	YDL070W(73.94)[3]	NA	No matching entry	NA	1.0(1)	NA	0.0013(2)	210
23637	1314	FBgn0035879(592.05)[1]	1951	F35H12.2(645.2)[1]	1485	NP_566172(171.6)[3]	NA	YPL249C(187.55)[1]	603	No matching entry	NA	0.0151(2)	278	0.0013(3)	211
745	9431	FBgn0034985(439.35)[1]	57	F59B10.1(273.85)[1]	3475	No matching entry	NA	No matching entry	NA	No matching entry	NA	0.0013(2)	59	0.0013(3)	212
1612	648	FBgn0013988(232.05)[4]	NA	K12C11.4(730.15)[1]	840	NP_196107(198.9)[1]	NA	YOL016C(172.75)[7]	NA	No matching entry	NA	1.0(1)	NA	0.0013(2)	213
4868	3849	FBgn0029082(426.6)[1]	1422	C26G2.1(254)[1]	457	No matching entry	NA	No matching entry	NA	No matching entry	NA	0.0039(2)	120	0.0013(3)	214
6525	712	FBgn0029876(135.95)[1]	437	T15B12.1(138.1)[1]	10084	No matching entry	NA	No matching entry	NA	No matching entry	NA	0.0289(2)	451	0.0013(3)	215
84823	17015	FBgn0010397(321.65)[1]	436	F10C1.2(214.55)[1]	256	NP_198930(58.54)[2]	NA	YDR356W(57.38)[24]	NA	HP1143(48.52)[8]	NA	6.23E-4(2)	39	0.0014(3)	216
6529	4268	FBgn0039915(667.75)[1]	337	T03F7.1(627.85)[1]	1651	No matching entry	NA	No matching entry	NA	HP0498(106.1)[1]	NA	0.0031(2)	98	0.0014(3)	217
10631	28	FBgn0024211(106.5)[2]	NA	F26E4.7(75.87)[1]	12367	No matching entry	NA	YLR001C(51.60)[1]	2163	No matching entry	NA	1.0(1)	NA	0.0014(2)	218
6722	402	FBgn0004101(199.75)[1]	3002	D1081.2(157.15)[1]	1837	NP_195377(62)[1]	NA	YMR042W(98.78)[1]	3525	No matching entry	NA	0.0305(2)	462	0.0014(3)	219
527	650	FBgn0004145(216.05)[1]	3750	R10E11.2(167.55)[1]	1044	NP_564098(152.15)[1]	8019	YPL234C(164.85)[1]	5534	No matching entry	NA	0.0243(2)	398	0.0014(3)	220
6158	573	FBgn0035422(106.3)[1]	1615	R11D1.8(57.38)[1]	3358	NP_179563(66.05)[1]	7451	No matching entry	NA	No matching entry	NA	0.0223(2)	375	0.0014(3)	221
483	1011	FBgn0015776(109.8)[3]	NA	C17E4.9(106.11)[1]	456	No matching entry	NA	No matching entry	NA	No matching entry	NA	1.0(1)	NA	0.0014(2)	222
2059	858	FBgn0029095(157.75)[1]	462	Y57G11C.24(176.25)[2]	NA	No matching entry	NA	YLR191W(50.83)[2]	NA	No matching entry	NA	1.0(1)	NA	0.0014(2)	223
22872	756	FBgn0033339(578.75)[1]	2320	T01G1.3(164.25)[1]	1621	NP_851024(426.75)[1]	1015	YDL195W(249.8)[1]	4471	No matching entry	NA	0.0201(2)	343	0.0014(3)	224
27067	2550	FBgn0003520(140)[2]	NA	F55A4.5(163.3)[1]	147	No matching entry	NA	No matching entry	NA	No matching entry	NA	1.0(1)	NA	0.0015(2)	225
2992	4662	FBgn0034603(304.5)[1]	75	F56B6.4(264.65)[1]	7082	NP_197349(101.305)[1]	936	YKR058W(120.15)[1]	4347	No matching entry	NA	0.0035(2)	113	0.0015(3)	226
5602	193	FBgn0000229(594)[1]	3403	B0478.1(532.7)[1]	4173	NP_191538(261.2)[2]	NA	YLR113W(258.1)[6]	NA	No matching entry	NA	0.0604(2)	743	0.0015(3)	227
1088	12696	FBgn0025878(54.875)[1]	18	F15G9.4(66.045)[37]	NA	No matching entry	NA	No matching entry	NA	No matching entry	NA	1.0(1)	NA	0.0015(2)	228
3726	247	FBgn0001291(113.05)[3]	NA	T24H10.2(61.23)[1]	1657	No matching entry	NA	No matching entry	NA	No matching entry	NA	1.0(1)	NA	0.0015(2)	229
23345	882	FBgn0010070(1001.3)[1]	463	K11C4.3(187)[6]	NA	NP_198994(92.625)[37]	NA	YKR095W(127.1)[2]	NA	No matching entry	NA	1.0(1)	NA	0.0015(2)	230
5586	1696	FBgn0033398(550.45)[1]	2738	F46F6.2(504.6)[1]	560	NP_187484(232.85)[19]	NA	YBL105C(339.15)[1]	227	No matching entry	NA	0.0097(2)	203	0.0015(3)	231
7813	1743	FBgn0030299(465.7)[2]	NA	T24D11.1(361.9)[1]	236	NP_566172(199.7)[1]	NA	YPL249C(170.8)[2]	NA	No matching entry	NA	1.0(1)	NA	0.0015(2)	232
7273	4542	FBgn0005666(1835.85)[1]	261	ZK617.1(1575.8)[1]	2213	NP_191312(162.9)[1]	8994	YPL153C(134.4)[7]	NA	HP0119(46.21)[26]	NA	0.0035(2)	111	0.0016(3)	233
9601	6310	FBgn0033663(312)[2]	NA	C14B9.2(538.3)[1]	62	NP_177875(269.8)[2]	NA	YCL043C(200.3)[1]	6168	HP0824(57)[7]	NA	1.0(1)	NA	0.0016(2)	234
201595	13977	FBgn0011336(1105.15)[1]	2561	T12A2.2(1025)[1]	58	NP_174675(795.2)[2]	NA	YGL022W(743.2)[1]	4995	No matching entry	NA	0.0010(2)	52	0.0016(3)	235
1455	1883	FBgn0011253(568.55)[2]	NA	Y106G6E.6(516.15)[1]	221	NP_171939(363.8)[2]	NA	YNL154C(345.9)[1]	936	No matching entry	NA	1.0(1)	NA	0.0016(2)	236
6909	2928	FBgn0000179(362.25)[1]	1976	F21H11.3(305.45)[1]	699	No matching entry	NA	No matching entry	NA	No matching entry	NA	0.0083(2)	189	0.0016(3)	237
1385	1143	FBgn0014467(73.75)[2]	NA	Y41C4A.4(71.44)[1]	435	No matching entry	NA	No matching entry	NA	No matching entry	NA	1.0(1)	NA	0.0016(2)	238
1499	229	FBgn0000117(1010.55)[1]	3439	K05C4.6(303.55)[1]	3482	NP_566029(67.01)[1]	NA	YEL013W(67.78)[4]	NA	No matching entry	NA	0.0562(2)	694	0.0016(3)	239
5939	549	FBgn0040222(104)[5]	NA	R10E4.2(184.1)[1]	1020	NP_195137(92.82)[1]	7967	YER165W(80.11)[13]	NA	HP0827(44.28)[44]	NA	1.0(1)	NA	0.0016(2)	240
4035	32	FBgn0033276(2787.05)[1]	7919	F29D11.1(2044.85)[2]	NA	No matching entry	NA	No matching entry	NA	No matching entry	NA	1.0(1)	NA	0.0017(2)	241
4781	132	FBgn0039899(209.15)[3]	NA	ZK1290.4(211.45)[1]	3279	No matching entry	NA	No matching entry	NA	No matching entry	NA	1.0(1)	NA	0.0017(2)	242
6935	1526	FBgn0004606(159.1)[1]	1690	F28F9.1(171.25)[1]	2382	NP_196044(59.69)[44]	NA	YJL056C(79.72)[426]	NA	No matching entry	NA	0.0155(2)	287	0.0017(3)	243
3632	2679	FBgn0039263(303.1)[1]	1341	C09B8.1(259.4)[1]	2548	No matching entry	NA	YOL065C(53.14)[1]	4773	No matching entry	NA	0.0132(2)	254	0.0017(3)	244
220296	15368	FBgn0035863(57)[1]	8705	F59F3.1(57.00)[1]	27	No matching entry	NA	No matching entry	NA	No matching entry	NA	0.0015(2)	67	0.0017(3)	245
9367	1111	FBgn0015795(195.7)[1]	308	W03C9.3(192.95)[2]	NA	NP_188512(196.05)[1]	6573	YML001W(186.25)[1]	4448	No matching entry	NA	1.0(1)	NA	0.0017(2)	246
2274	1680	FBgn0036672(240.4)[1]	859	F25H5.1(386)[1]	3416	NP_197291(62.77)[1]	NA	YDL240W(75.48)[5]	NA	No matching entry	NA	0.0158(2)	294	0.0017(3)	247
48	2341	FBgn0024957(1178.35)[1]	1686	ZK455.1(1088.35)[1]	1718	NP_178634(1064.5)[1]	8288	YLR304C(194.7)[2]	NA	No matching entry	NA	0.0135(2)	260	0.0017(3)	248
55526	8508	FBgn0039827(833.35)[1]	82	ZK836.2(885.4)[1]	3650	NP_201376(629.2)[2]	NA	YIL125W(556.8)[3]	NA	No matching entry	NA	0.0019(2)	76	0.0018(3)	249
56886	10718	FBgn0014075(1168.65)[1]	11565	F48E3.3(1123.8)[1]	22	NP_177278(803.9)[1]	9041	YOR336W(86.655)[2]	NA	No matching entry	NA	0.0017(2)	69	0.0018(3)	250
5095	2974	FBgn0039877(438.3)[2]	NA	F27D9.5(798.5)[1]	152	NP_849583(468.8)[2]	NA	YBR208C(363.05)[2]	NA	HP0370(356.3)[3]	NA	1.0(1)	NA	0.0018(2)	251
5289	530	FBgn0015277(668.35)[1]	2434	B0025.1(502.5)[1]	2718	NP_176251(377.1)[1]	9020	YLR240W(463.6)[1]	1163	No matching entry	NA	0.0296(2)	458	0.0018(3)	252
3382	1437	FBgn0037050(245.55)[1]	608	C32E8.7(207.8)[1]	4455	No matching entry	NA	No matching entry	NA	No matching entry	NA	0.0163(2)	301	0.0018(3)	253
9321	956	FBgn0030650(144.05)[1]	538	T10G3.5(128.25)[3]	NA	NP_198994(128.25)[9]	NA	YDL058W(131.15)[12]	NA	HP0059(57.38)[36]	NA	1.0(1)	NA	0.0018(2)	254
85439	12781	FBgn0016975(240.4)[1]	427	C27H6.1(243.85)[1]	734	NP_199475(81.65)[4]	NA	YOL062C(58.92)[1]	5450	No matching entry	NA	0.0011(2)	55	0.0018(3)	255
3998	2358	FBgn0020254(378.05)[1]	2018	K07A1.8(330.7)[1]	908	No matching entry	NA	No matching entry	NA	No matching entry	NA	0.0107(2)	217	0.0018(3)	256
4629	6214	FBgn0005634(1985.9)[1]	4009	F52B10.1(1720.3)[1]	161	NP_199203(524.45)[3]	NA	YHR023W(736.5)[2]	NA	HP0059(62.58)[18]	NA	0.0043(2)	129	0.0019(3)	257
2619	350	No matching entry	NA	F27E5.4(51.605)[1]	1499	No matching entry	NA	No matching entry	NA	No matching entry	NA	1.0(1)	NA	0.0019(2)	258
274	2258	FBgn0027356(218.4)[1]	1734	F58G6.1(174.85)[1]	2252	No matching entry	NA	YCR009C(64.505)[3]	NA	No matching entry	NA	0.016(2)	295	0.0019(3)	259
7837	7069	FBgn0011828(1104.55)[1]	96	ZK994.3(796.2)[1]	4855	No matching entry	NA	No matching entry	NA	No matching entry	NA	0.0031(2)	96	0.0019(3)	260
5825	1336	FBgn0031069(719.2)[1]	360	C44B7.9(765.75)[1]	6446	NP_568072(332.6)[1]	8129	YPL147W(290.05)[3]	NA	HP1206(79.34)[9]	NA	0.015(2)	276	0.0019(3)	261
5629	6130	FBgn0004595(212.6)[1]	515	K12H4.1(210.3)[1]	1190	No matching entry	NA	No matching entry	NA	No matching entry	NA	0.0026(2)	86	0.0019(3)	262
1289	87	FBgn0000299(304.66)[7]	NA	F23H12.4(51.99)[1]	5551	No matching entry	NA	No matching entry	NA	No matching entry	NA	1.0(1)	NA	0.0019(2)	263
9399	1892	FBgn0030992(117.85)[1]	865	F57H12.2(128.05)[1]	3326	NP_567778(56.61)[1]	4906	No matching entry	NA	No matching entry	NA	0.0154(2)	283	0.0019(3)	264
9567	3531	FBgn0027836(651.35)[1]	1076	Y38C9A.2(550.45)[1]	1466	No matching entry	NA	No matching entry	NA	No matching entry	NA	0.0062(2)	160	0.0020(3)	265
8851	3296	FBgn0027491(219.55)[1]	585	T23F11.3(166.95)[1]	2606	No matching entry	NA	No matching entry	NA	No matching entry	NA	0.0084(2)	191	0.0020(3)	266
9122	1751	FBgn0023549(130.2)[3]	NA	M03B6.2(112.85)[1]	309	No matching entry	NA	YNL125C(62.39)[6]	NA	No matching entry	NA	1.0(1)	NA	0.0020(2)	267
26576	3923	FBgn0026370(285.4)[3]	NA	B0464.5(373.6)[1]	128	NP_190071(308.5)[1]	NA	YMR216C(207.6)[2]	NA	No matching entry	NA	1.0(1)	NA	0.0020(2)	268
5782	457	FBgn0004369(180.6)[3]	NA	F56D1.4(163.3)[1]	1314	NP_177331(124.4)[35]	NA	YDL230W(102.1)[30]	NA	No matching entry	NA	1.0(1)	NA	0.0020(2)	269
25822	5330	FBgn0031322(337.6)[1]	695	F54D5.8(268.85)[1]	1291	NP_187503(256.35)[1]	NA	YNL007C(162.75)[2]	NA	HP1332(111.9)[6]	NA	0.0034(2)	106	0.0020(3)	270
8766	389	FBgn0015790(362.5)[1]	4437	F53G12.1(337)[1]	1698	NP_172434(306.2)[1]	NA	YER031C(259.45)[1]	5221	No matching entry	NA	0.0452(2)	596	0.0020(3)	271
114907	1698	FBgn0036196(128.25)[1]	203	DY3.6(135.4)[2]	NA	No matching entry	NA	No matching entry	NA	No matching entry	NA	1.0(1)	NA	0.0021(2)	272
226	3912	FBgn0000064(468.8)[1]	1465	T05D4.1(445.05)[1]	720	NP_194383(413.3)[1]	1115	No matching entry	NA	No matching entry	NA	0.0061(2)	159	0.0021(3)	273
1390	74	FBgn0014467(78.18)[1]	4226	Y41C4A.4(70.48)[2]	NA	No matching entry	NA	No matching entry	NA	No matching entry	NA	1.0(1)	NA	0.0021(2)	274
22905	6726	FBgn0028582(315.45)[1]	1092	T04C10.2(288.85)[1]	420	NP_973675(159.1)[1]	8578	YJR125C(147.3)[1]	2269	No matching entry	NA	0.0027(2)	88	0.0021(3)	275
23271	5014	FBgn0050102(159.65)[1]	NA	F35B3.5(104.95)[1]	105	No matching entry	NA	No matching entry	NA	No matching entry	NA	1.0(1)	NA	0.0021(2)	276
80303	5459	FBgn0032731(177.4)[1]	788	Y48B6A.6(129.25)[1]	1263	NP_173288(51.215)[1]	NA	No matching entry	NA	No matching entry	NA	0.0034(2)	108	0.0021(3)	277
23095	2882	FBgn0034155(1688.3)[1]	1499	C52E12.2(1035.6)[1]	2812	NP_567423(249.6)[2]	NA	YGL216W(216.5)[8]	NA	No matching entry	NA	0.0161(2)	297	0.0022(3)	278
64841	13767	FBgn0039690(160.25)[1]	40	B0024.12(117.7)[1]	5550	No matching entry	NA	YFL017C(72.595)[1]	4068	No matching entry	NA	0.0015(2)	64	0.0022(3)	279
23179	6166	FBgn0026376(319.9)[1]	4565	F28B4.2(265.4)[1]	149	No matching entry	NA	YLL016W(110.9)[1]	1057	No matching entry	NA	0.0045(2)	136	0.0022(3)	280
3831	3297	FBgn0010235(634.05)[1]	5291	C18C4.10(559.5)[1]	178	NP_192822(63.93)[3]	NA	YDL058W(51.22)[173]	NA	No matching entry	NA	0.0063(2)	161	0.0022(3)	281
10342	10808	No matching entry	NA	Y63D3A.5(55.84)[1]	51	No matching entry	NA	No matching entry	NA	No matching entry	NA	1.0(1)	NA	0.0022(2)	282
8861	1124	FBgn0013764(431.2)[1]	4723	F58A3.1(139.2)[1]	800	No matching entry	NA	No matching entry	NA	No matching entry	NA	0.0243(2)	400	0.0022(3)	283
6609	108	FBgn0034997(436.6)[1]	2003	ZK455.4(326.25)[1]	13278	No matching entry	NA	No matching entry	NA	No matching entry	NA	0.1586(2)	1361	0.0022(3)	284
5080	3224	FBgn0019650(382.3)[1]	1576	F14F3.1(346.5)[1]	1267	No matching entry	NA	YDL106C(49.29)[14]	NA	No matching entry	NA	0.0102(2)	206	0.0022(3)	285
55819	10247	FBgn0004919(172.9)[1]	346	H10E21.5(159.5)[1]	1031	NP_174799(89.74)[1]	NA	YOL013C(50.45)[3]	NA	No matching entry	NA	0.0017(2)	70	0.0022(3)	286
975	35	FBgn0027865(110.55)[1]	9777	C25G6.2(76.64)[2]	NA	No matching entry	NA	No matching entry	NA	No matching entry	NA	1.0(1)	NA	0.0023(2)	287
3158	1075	FBgn0010611(555.8)[2]	NA	F25B4.6(322.4)[1]	982	NP_192919(425.6)[2]	NA	YML126C(406.8)[2]	NA	No matching entry	NA	1.0(1)	NA	0.0023(2)	288
5063	3435	FBgn0014001(515.8)[1]	10576	C09B8.7(556.8)[1]	79	NP_564955(240.15)[10]	NA	YHL007C(377.45)[2]	NA	No matching entry	NA	0.0056(2)	153	0.0023(3)	289
2802	70	FBgn0034854(117.65)[5]	NA	F20G4.3(109.8)[1]	8373	NP_198994(127.85)[10]	NA	YDL058W(124.2)[15]	NA	No matching entry	NA	1.0(1)	NA	0.0024(2)	290
7307	2140	FBgn0017457(303.5)[1]	11646	Y116A8C.35(243.8)[1]	115	NP_199096(216.1)[1]	NA	No matching entry	NA	No matching entry	NA	0.0090(2)	195	0.0024(3)	291
112	88	FBgn0036636(486.7)[1]	4139	T01C2.1(294.45)[4]	NA	No matching entry	NA	No matching entry	NA	No matching entry	NA	1.0(1)	NA	0.0024(2)	292
2286	142	FBgn0037930(142.7)[1]	10775	F36H1.1(171.8)[1]	1902	NP_199669(150.4)[1]	7394	YDR519W(125.2)[1]	4480	No matching entry	NA	0.1319(2)	1219	0.0024(3)	293
4756	729	FBgn0011592(500)[1]	3299	T19B4.7(534.25)[1]	1731	No matching entry	NA	No matching entry	NA	No matching entry	NA	0.0326(2)	478	0.0024(3)	294
23420	6094	FBgn0033482(554.7)[2]	NA	C02E11.1(340.9)[1]	99	NP_191795(462.8)[1]	8389	No matching entry	NA	No matching entry	NA	1.0(1)	NA	0.0024(2)	295
79444	19385	FBgn0003691(122.3)[1]	19	K11D12.9(51.60)[4]	NA	NP_850818(58.15)[1]	4379	No matching entry	NA	No matching entry	NA	1.0(1)	NA	0.0024(2)	296
151473	12892	FBgn0035173(114.95)[2]	NA	K05B2.5(93.4)[1]	47	No matching entry	NA	YOR306C(55.45)[2]	NA	No matching entry	NA	1.0(1)	NA	0.0024(2)	297
57488	10049	FBgn0039208(463.4)[1]	108	T12A2.15(347.8)[1]	3050	NP_173436(142.5)[1]	NA	YML072C(82.42)[1]	522	No matching entry	NA	0.0021(2)	81	0.0025(3)	298
7204	1467	FBgn0024277(1704.1)[1]	3382	F55C7.7(695.1)[1]	1013	NP_850488(140.8)[11]	NA	YFR014C(147.9)[12]	NA	No matching entry	NA	0.0211(2)	356	0.0025(3)	299
55176	8959	FBgn0026571(778.5)[1]	2256	Y57G11C.15(847.8)[1]	176	NP_177993(665.6)[1]	NA	YLR378C(520.6)[2]	NA	HP1300(46.98)[2]	NA	0.0026(2)	85	0.0025(3)	300
79776	6984	FBgn0004607(280.8)[1]	54	ZC123.3(168.15)[2]	NA	No matching entry	NA	No matching entry	NA	No matching entry	NA	1.0(1)	NA	0.0025(2)	301
6868	6337	FBgn0039734(521.75)[1]	170	ZK154.7(290.4)[1]	3870	No matching entry	NA	No matching entry	NA	No matching entry	NA	0.0043(2)	128	0.0025(3)	302
29994	226	FBgn0027620(78.18)[4]	NA	ZK783.4(165.6)[1]	2831	NP_181036(78.76)[1]	NA	YGR252W(90.51)[5]	NA	No matching entry	NA	1.0(1)	NA	0.0025(2)	303
89797	7493	FBgn0032832(471.1)[1]	3839	F45E10.1(251.35)[1]	170	No matching entry	NA	YIR019C(53.53)[63]	NA	No matching entry	NA	0.0043(2)	130	0.0025(3)	304
8672	3717	FBgn0023213(225.15)[1]	3816	M110.4(144.25)[1]	293	NP_567095(211.45)[1]	7289	YGL049C(140.6)[1]	377	No matching entry	NA	0.0074(2)	180	0.0025(3)	305
9741	66	FBgn0040777(88.58)[1]	5780	No matching entry	NA	No matching entry	NA	No matching entry	NA	No matching entry	NA	1.0(1)	NA	0.0025(2)	306
1173	3204	FBgn0024832(775)[1]	4347	R160.1(730.75)[1]	272	NP_199475(419.65)[1]	NA	YPL259C(286.2)[3]	NA	No matching entry	NA	0.0078(2)	184	0.0025(3)	307
5339	685	FBgn0013733(629.6)[3]	NA	ZK1151.1(554.25)[1]	1251	NP_198967(98.6)[2]	NA	YOR293W(80.49)[2]	NA	No matching entry	NA	1.0(1)	NA	0.0025(2)	308
2582	6144	FBgn0035147(443.4)[1]	112	C47B2.6(407.5)[1]	7225	NP_194123(410.05)[1]	4476	YBR019C(360.9)[1]	3894	HP0360(156.8)[1]	NA	0.0054(2)	150	0.0025(3)	309
80129	13712	FBgn0032695(128.45)[1]	28	F58G4.1(82.02)[16]	NA	NP_198994(87.62)[43]	NA	YDL058W(78.565)[68]	NA	No matching entry	NA	1.0(1)	NA	0.0025(2)	310
1960	495	FBgn0003499(220.7)[1]	928	C27C12.2(174.9)[3]	NA	NP_196044(60.85)[43]	NA	YJL056C(89.35)[409]	NA	No matching entry	NA	1.0(1)	NA	0.0026(2)	311
10681	3443	FBgn0030011(512.7)[1]	1036	F52A8.2(485.7)[1]	2214	NP_195172(275.75)[5]	NA	YOR212W(250.4)[1]	3523	No matching entry	NA	0.0096(2)	201	0.0026(3)	312
357	3244	FBgn0033923(110.2)[1]	123	No matching entry	NA	No matching entry	NA	YAL047C(51.41)[1]	588	No matching entry	NA	1.0(1)	NA	0.0026(2)	313
2263	1545	FBgn0005592(459.35)[1]	1946	F58A3.2(410.4)[1]	3134	NP_179361(139.8)[18]	NA	YHL007C(96.29)[15]	NA	No matching entry	NA	0.021(2)	354	0.0026(3)	314
51552	237	FBgn0015791(348.4)[1]	5178	K09A9.2(356.7)[1]	3003	NP_195311(252.3)[1]	6913	YGL210W(197.4)[1]	4065	No matching entry	NA	0.087(2)	953	0.0026(3)	315
8803	4478	FBgn0037643(480.5)[1]	9316	F47B10.1(515.8)[1]	82	NP_179632(417.75)[1]	3239	YGR244C(382.85)[1]	3856	No matching entry	NA	0.0051(2)	144	0.0026(3)	316
57188	6717	FBgn0032959(158.3)[1]	229	F53B6.2(143.45)[1]	2570	No matching entry	NA	No matching entry	NA	No matching entry	NA	0.0037(2)	115	0.0026(3)	317
23435	2083	FBgn0025790(333)[1]	883	F44G4.4(180.45)[1]	3769	NP_568011(100.9)[1]	180	YOL123W(100.5)[12]	NA	No matching entry	NA	0.0183(2)	324	0.0026(3)	318
50859	6666	FBgn0039054(132.85)[1]	554	C54E4.2(125.2)[1]	1366	No matching entry	NA	No matching entry	NA	No matching entry	NA	0.0034(2)	107	0.0027(3)	319
7385	4734	FBgn0036642(178.55)[1]	1304	T10B10.2(157.5)[1]	795	NP_175610(204.9)[1]	6151	YLR163C(125.75)[3]	NA	No matching entry	NA	0.0057(2)	154	0.0027(3)	320
8455	5104	FBgn0039528(584.9)[1]	11205	F33C8.1(569.7)[1]	60	NP_177555(67.78)[7]	NA	YGR238C(72.595)[7]	NA	No matching entry	NA	0.0045(2)	134	0.0027(3)	321
3091	2599	FBgn0015542(278.85)[1]	4032	F38A6.3(151.35)[1]	385	No matching entry	NA	No matching entry	NA	No matching entry	NA	0.0102(2)	207	0.0027(3)	322
6734	1891	FBgn0010391(570.65)[1]	1915	F38A1.8(262.7)[1]	3092	NP_194789(404.25)[1]	NA	YDR292C(256.5)[1]	213	HP1152(108.25)[2]	NA	0.0204(2)	348	0.0027(3)	323
811	4221	FBgn0005585(459.9)[1]	3413	Y38A10A.5(440.25)[1]	353	NP_172392(381.9)[1]	2677	YAL058W(121.9)[3]	NA	No matching entry	NA	0.0079(2)	185	0.0027(3)	324
11183	1429	FBgn0034421(454.7)[1]	1319	ZC404.9(605.55)[1]	3721	NP_564955(274.4)[4]	NA	YDR523C(201.05)[5]	NA	No matching entry	NA	0.0237(2)	388	0.0027(3)	325
3857	5949	FBgn0010397(101.3)[44]	NA	W10G6.3(116.5)[1]	113	NP_198994(54.68)[95]	NA	YDL058W(59.69)[121]	NA	HP0059(49.29)[77]	NA	1.0(1)	NA	0.0027(2)	326
340547	9854	FBgn0017590(55.84)[1]	827	F02G3.1(55.84)[1]	493	No matching entry	NA	No matching entry	NA	No matching entry	NA	0.0022(2)	82	0.0027(3)	327
26472	12976	FBgn0032297(60.46)[1]	32	No matching entry	NA	No matching entry	NA	No matching entry	NA	No matching entry	NA	1.0(1)	NA	0.0028(2)	328
57690	8757	FBgn0039918(67.59)[1]	12620	C06G1.4(57.77)[1]	35	NP_196049(74.71)[3]	NA	No matching entry	NA	No matching entry	NA	0.0030(2)	93	0.0028(3)	329
7046	2007	FBgn0011300(555.45)[1]	2829	F29C4.1(251.9)[1]	961	NP_195303(115.9)[20]	NA	YGL179C(70.09)[1]	4711	No matching entry	NA	0.0165(2)	302	0.0028(3)	330
359948	3481	FBgn0030400(142.9)[1]	1472	M04G12.1(128.05)[1]	1640	No matching entry	NA	No matching entry	NA	No matching entry	NA	0.0108(2)	218	0.0028(3)	331
1974	4008	FBgn0001942(570.1)[1]	2335	F57B9.6(551.2)[1]	770	NP_175829(547)[1]	8277	YJL138C(462.65)[2]	NA	HP0247(239.2)[3]	NA	0.011(2)	224	0.0028(3)	332
7008	3419	FBgn0016694(157.55)[1]	577	F17A9.3(71.825)[1]	3736	No matching entry	NA	No matching entry	NA	No matching entry	NA	0.0128(2)	247	0.0028(3)	333
23077	2886	FBgn0030600(928.35)[1]	2254	C01B7.6(676.75)[1]	1074	NP_190350(71.63)[1]	NA	YIR019C(50.06)[74]	NA	No matching entry	NA	0.014(2)	263	0.0028(3)	334
4133	2174	FBgn0039533(123.45)[1]	1589	F42G9.9(106.3)[1]	3246	No matching entry	NA	No matching entry	NA	No matching entry	NA	0.021(2)	353	0.0028(3)	335
8492	7326	FBgn0023479(285)[1]	59	C07G1.1(148.3)[12]	NA	No matching entry	NA	No matching entry	NA	No matching entry	NA	1.0(1)	NA	0.0029(2)	336
10144	113	FBgn0028494(130.55)[1]	3838	No matching entry	NA	No matching entry	NA	No matching entry	NA	No matching entry	NA	1.0(1)	NA	0.0029(2)	337
5740	173	FBgn0031688(64.31)[2]	NA	B0304.3(55.84)[1]	4156	NP_680150(58.54)[1]	NA	YHR007C(58.535)[20]	NA	No matching entry	NA	1.0(1)	NA	0.0029(2)	338
4685	6312	FBgn0000635(236.3)[1]	69	F15G9.4(149.05)[7]	NA	No matching entry	NA	No matching entry	NA	No matching entry	NA	1.0(1)	NA	0.0029(2)	339
4646	260	FBgn0011225(1096.65)[1]	1202	Y66H1A.6(934.05)[1]	11891	NP_199203(521.95)[4]	NA	YOR326W(443.75)[6]	NA	No matching entry	NA	0.0892(2)	969	0.0029(3)	340
26986	2868	FBgn0003031(641.15)[2]	NA	Y106G6H.2(612.25)[1]	259	NP_564554(515.75)[1]	6229	YER165W(468.8)[1]	5911	HP0827(50.83)[14]	NA	1.0(1)	NA	0.0029(2)	341
2932	1082	FBgn0003371(599.7)[1]	11123	Y18D10A.5(523.9)[1]	325	NP_196968(497.5)[1]	4119	YMR139W(364.4)[1]	4486	No matching entry	NA	0.0243(2)	399	0.0029(3)	342
10057	844	FBgn0032456(707.6)[5]	NA	F14F4.3(830.7)[1]	1271	NP_174329(676.6)[3]	NA	YDR135C(600.9)[9]	NA	HP1082(112.25)[14]	NA	1.0(1)	NA	0.0029(2)	343
56899	6589	FBgn0039075(253.8)[1]	2094	C11E4.6(136.55)[1]	338	NP_187842(110.9)[1]	5812	YIL112W(61.23)[33]	NA	No matching entry	NA	0.0045(2)	135	0.0029(3)	344
529	2670	FBgn0015324(207.65)[1]	2339	C17H12.14(186.4)[1]	1112	NP_192853(128.46)[2]	NA	YOR332W(107.255)[1]	6212	No matching entry	NA	0.0151(2)	277	0.0029(3)	345
9148	227	FBgn0002932(179.85)[1]	8813	F10D7.5(198.95)[1]	1841	NP_199282(55.45)[1]	NA	No matching entry	NA	No matching entry	NA	0.1033(2)	1056	0.0029(3)	346
9448	5209	FBgn0010909(487.85)[3]	NA	ZC504.4(510)[1]	142	NP_564955(230.9)[16]	NA	YHR102W(207.8)[6]	NA	No matching entry	NA	1.0(1)	NA	0.0030(2)	347
10497	4917	FBgn0025726(1681.4)[1]	417	ZK524.2(1448.9)[1]	2616	NP_171836(71.25)[3]	NA	YER125W(50.45)[20]	NA	No matching entry	NA	0.0064(2)	165	0.0030(3)	348
2720	1301	FBgn0037977(484)[1]	1073	T19B10.3(431.8)[1]	4850	NP_565051(436.4)[1]	NA	No matching entry	NA	No matching entry	NA	0.029(2)	453	0.0030(3)	349
10994	1703	FBgn0034488(191.45)[2]	NA	T26C12.1(637.1)[1]	510	NP_197240(165.65)[2]	NA	YEL020C(153.1)[2]	NA	No matching entry	NA	1.0(1)	NA	0.0030(2)	350
10810	2029	FBgn0041781(209.95)[1]	2442	R06C1.3(172.35)[1]	1868	NP_181378(55.645)[1]	6232	No matching entry	NA	No matching entry	NA	0.0237(2)	390	0.0030(3)	351
222068	7109	FBgn0037732(275.4)[1]	64	Y60A3A.9(285.65)[2]	NA	NP_176075(89.545)[1]	5479	YGL002W(99.925)[1]	5668	No matching entry	NA	1.0(1)	NA	0.0030(2)	352
4967	4955	FBgn0036682(1231.85)[1]	1631	T22B11.5(1146.75)[1]	671	NP_191101(906.75)[1]	NA	YIL125W(830.3)[1]	987	No matching entry	NA	0.0065(2)	166	0.0030(3)	353
5611	12639	FBgn0037718(376.15)[1]	5179	C55B6.2(370.35)[1]	77	NP_195936(178.9)[2]	NA	YLR090W(60.655)[1]	3187	No matching entry	NA	0.0027(2)	87	0.0030(3)	354
5743	7128	FBgn0032685(78.57)[1]	60	C46A5.4(88.58)[1]	11412	No matching entry	NA	No matching entry	NA	No matching entry	NA	0.0046(2)	137	0.0030(3)	355
8802	12380	FBgn0004888(381.5)[1]	6078	C05G5.4(385)[1]	75	NP_196447(382.45)[1]	NA	YOR142W(293.7)[1]	5488	No matching entry	NA	0.0030(2)	95	0.0030(3)	356
4323	1230	FBgn0035049(318)[1]	703	C31B8.8(148.45)[10]	NA	NP_193397(131.35)[6]	NA	No matching entry	NA	No matching entry	NA	1.0(1)	NA	0.0030(2)	357
23369	1349	FBgn0003165(560.1)[1]	10280	W06B11.2(403.5)[1]	284	NP_180483(408.7)[1]	5733	YLL013C(298.15)[1]	607	No matching entry	NA	0.0197(2)	340	0.0031(3)	358
10529	1683	FBgn0036653(92.045)[1]	4679	F42H10.3(70.095)[1]	597	NP_200397(56.22)[1]	NA	YDL058W(56.61)[136]	NA	No matching entry	NA	0.0182(2)	323	0.0031(3)	359
2923	1206	FBgn0033663(430.65)[1]	9582	H06O01.1(410.6)[1]	361	NP_177875(271.55)[1]	282	YCL043C(193)[3]	NA	HP0824(72.4)[3]	NA	0.0232(2)	382	0.0031(3)	360
8038	646	FBgn0038253(389)[1]	917	C04A11.4(324.9)[2]	NA	No matching entry	NA	No matching entry	NA	No matching entry	NA	1.0(1)	NA	0.0031(2)	361
9682	1897	FBgn0028991(472.2)[3]	NA	Y48B6A.11(330.1)[1]	458	NP_181034(151.55)[1]	NA	YER169W(258.1)[2]	NA	No matching entry	NA	1.0(1)	NA	0.0031(2)	362
11054	2082	FBgn0029807(76.64)[3]	NA	ZK84.1(92.43)[1]	408	NP_173441(77.41)[1]	NA	No matching entry	NA	No matching entry	NA	1.0(1)	NA	0.0031(2)	363
4288	4133	FBgn0035301(73.17)[6]	NA	C25A1.10(79.34)[1]	190	No matching entry	NA	No matching entry	NA	No matching entry	NA	1.0(1)	NA	0.0031(2)	364
4548	170	No matching entry	NA	R03D7.1(1598)[1]	4597	NP_189219(74.33)[1]	NA	YLL062C(53.72)[1]	4905	No matching entry	NA	1.0(1)	NA	0.0031(2)	365
4864	1482	FBgn0024320(1005)[1]	687	F02E8.6(513.25)[1]	6433	NP_174975(614.6)[1]	7253	YPL006W(523.3)[1]	1169	No matching entry	NA	0.0274(2)	435	0.0031(3)	366
55379	2493	FBgn0036008(127.85)[1]	7029	F56A8.3(115.365)[1]	234	NP_196204(68.55)[3]	NA	YJL005W(59.305)[58]	NA	No matching entry	NA	0.011(2)	226	0.0032(3)	367
4850	917	FBgn0032239(369.4)[1]	10593	C49H3.5(301.05)[1]	517	NP_190149(207.2)[1]	NA	YER068W(209.7)[1]	2138	No matching entry	NA	0.0367(2)	513	0.0032(3)	368
4626	6953	FBgn0002741(1765.15)[4]	NA	F58G4.1(1735.3)[1]	114	NP_180882(524.05)[4]	NA	YHR023W(699.85)[7]	NA	HP0059(63.545)[14]	NA	1.0(1)	NA	0.0032(2)	369
3670	2419	FBgn0003896(315.1)[1]	215	C04F1.3(167.9)[2]	NA	NP_200877(51.22)[1]	NA	YDR379W(51.60)[15]	NA	No matching entry	NA	1.0(1)	NA	0.0032(2)	370
1756	1160	FBgn0024242(800.45)[1]	768	F15D3.1(515.8)[2]	NA	NP_198994(84.715)[46]	NA	YDL058W(99.185)[33]	NA	HP0527(60.08)[12]	NA	1.0(1)	NA	0.0032(2)	371
9780	2622	FBgn0031993(397.1)[1]	3563	T20D3.9(350.15)[1]	562	NP_182325(77.795)[2]	NA	No matching entry	NA	No matching entry	NA	0.0129(2)	249	0.0032(3)	372
2766	569	FBgn0003204(117.1)[4]	NA	F32D1.5(514.6)[1]	1676	NP_173085(121.7)[4]	NA	YML056C(122.5)[4]	NA	HP0829(155.6)[4]	NA	1.0(1)	NA	0.0032(2)	373
23683	6477	FBgn0038603(168.3)[1]	181	T25E12.4(813.35)[1]	6011	NP_567122(162.9)[2]	NA	YDL101C(174.3)[4]	NA	No matching entry	NA	0.0072(2)	177	0.0033(3)	374
2319	1287	FBgn0024753(444.3)[1]	659	No matching entry	NA	NP_201292(65.85)[1]	NA	No matching entry	NA	No matching entry	NA	1.0(1)	NA	0.0033(2)	375
178	629	FBgn0034618(1337.95)[1]	7295	R06A4.8(1199.45)[1]	1143	No matching entry	NA	YPR184W(920.25)[1]	1350	No matching entry	NA	0.054(2)	666	0.0033(3)	376
498	3746	FBgn0011211(864.95)[1]	1977	H28O16.1(824.7)[1]	1219	NP_178788(667.75)[1]	7765	YBL099W(717)[1]	5988	HP1134(584.55)[1]	NA	0.0133(2)	257	0.0033(3)	377
622	2431	FBgn0033679(166.4)[1]	115	F35B12.2(171.8)[1]	14610	NP_196567(81.65)[5]	NA	YMR226C(75.485)[10]	NA	HP0890(73.365)[5]	NA	0.0113(2)	231	0.0033(3)	378
23312	4920	FBgn0023458(1515)[1]	2448	F54E4.1(1100.5)[1]	580	NP_182179(130.55)[2]	NA	YJR033C(128.25)[1]	705	No matching entry	NA	0.0089(2)	193	0.0033(3)	379
4720	1968	FBgn0039909(682.2)[1]	1053	T26A5.3(612.1)[1]	4435	No matching entry	NA	No matching entry	NA	HP1263(323.9)[1]	NA	0.0256(2)	418	0.0033(3)	380
5787	546	FBgn0004370(522.9)[1]	5673	F44G4.8(272.9)[1]	1580	NP_177331(147.1)[12]	NA	YDL230W(128.1)[11]	NA	No matching entry	NA	0.0558(2)	691	0.0033(3)	381
51	543	FBgn0027572(519.6)[1]	4634	F08A8.1(512.3)[1]	1978	NP_567513(532.3)[1]	3680	YGL205W(281.6)[1]	3294	No matching entry	NA	0.0542(2)	670	0.0033(3)	382
5870	1795	FBgn0015797(359.4)[1]	3820	T25G12.4(328.2)[1]	850	NP_181989(308.1)[1]	7422	YLR261C(250.4)[2]	NA	No matching entry	NA	0.0205(2)	350	0.0033(3)	383
10427	2403	FBgn0033460(777.5)[1]	8439	ZC518.2(617.45)[1]	208	NP_187366(508.05)[2]	NA	YIL109C(390.55)[1]	5150	No matching entry	NA	0.0118(2)	236	0.0033(3)	384
6720	178	FBgn0015234(368.6)[1]	2879	Y47D3B.7(125.76)[2]	NA	No matching entry	NA	No matching entry	NA	No matching entry	NA	1.0(1)	NA	0.0033(2)	385
29841	4711	FBgn0004586(209.9)[1]	109	Y48G8AR.1(249.2)[2]	NA	No matching entry	NA	No matching entry	NA	No matching entry	NA	1.0(1)	NA	0.0034(2)	386
8216	845	FBgn0040344(809.65)[1]	864	F53E4.1(82.995)[2]	NA	NP_177555(97.06)[5]	NA	YGR238C(80.875)[4]	NA	No matching entry	NA	1.0(1)	NA	0.0034(2)	387
8476	1372	FBgn0023081(1217.6)[1]	9113	K08B12.5(1047.75)[1]	366	NP_171888(298.7)[1]	271	YKL126W(217.2)[14]	NA	HP0059(53.72)[59]	NA	0.0224(2)	376	0.0034(3)	388
4753	1018	FBgn0000488(148.7)[9]	NA	ZK783.1(162.7)[1]	1332	NP_173547(65.47)[1]	NA	No matching entry	NA	No matching entry	NA	1.0(1)	NA	0.0034(2)	389
4301	1852	FBgn0000340(619.95)[1]	5854	W03F11.6(485.1)[1]	443	NP_195305(52.76)[5]	NA	YDR420W(74.71)[1]	594	No matching entry	NA	0.0172(2)	312	0.0034(3)	390
11069	3543	FBgn0033102(792.15)[1]	1113	T20G5.5(554.7)[1]	2955	NP_198566(55.84)[9]	NA	YLR310C(84.535)[14]	NA	No matching entry	NA	0.0154(2)	285	0.0035(3)	391
1464	4622	FBgn0032683(452)[1]	438	C48E7.6(229.75)[1]	3744	No matching entry	NA	No matching entry	NA	No matching entry	NA	0.01(2)	204	0.0035(3)	392
238	7160	FBgn0040505(507.65)[1]	870	T10H9.2(271.95)[1]	1353	NP_194846(127.5)[8]	NA	YNL298W(83.57)[3]	NA	No matching entry	NA	0.0042(2)	125	0.0035(3)	393
2665	2259	FBgn0004868(586.45)[1]	5017	Y57G11C.10(548.9)[1]	441	NP_196517(515.2)[1]	NA	YER136W(473.95)[1]	5040	No matching entry	NA	0.0146(2)	271	0.0035(3)	394
4486	1202	FBgn0000017(191)[5]	NA	F11E6.8(263.25)[1]	1312	NP_568893(135.6)[1]	4275	YAR019C(92.82)[33]	NA	No matching entry	NA	1.0(1)	NA	0.0035(2)	395
1193	1691	FBgn0030529(115.55)[1]	382	F26H11.5(77.41)[2]	NA	NP_568336(99.75)[1]	NA	No matching entry	NA	No matching entry	NA	1.0(1)	NA	0.0035(2)	396
6391	628	FBgn0037873(99.96)[1]	1206	T07C4.7(81.07)[1]	7181	No matching entry	NA	YMR118C(50.255)[1]	3718	No matching entry	NA	0.0508(2)	643	0.0035(3)	397
10484	4553	FBgn0037357(1178.9)[1]	10432	Y113G7A.3(814.3)[1]	95	NP_189008(730.9)[1]	1343	YPR181C(713.4)[1]	4699	No matching entry	NA	0.0067(2)	171	0.0035(3)	398
7004	4530	FBgn0003345(480.55)[1]	1666	F28B12.2(250.95)[1]	977	No matching entry	NA	YBR083W(59.115)[2]	NA	No matching entry	NA	0.0090(2)	197	0.0036(3)	399
2639	1893	FBgn0031824(572.8)[1]	924	F54D5.7(521.2)[1]	4987	NP_190752(223.6)[1]	7889	No matching entry	NA	No matching entry	NA	0.0266(2)	428	0.0036(3)	400
3205	3575	FBgn0000015(98.995)[1]	1528	Y75B8A.1(90.89)[1]	2713	NP_567722(51.6)[1]	3778	No matching entry	NA	No matching entry	NA	0.0152(2)	281	0.0036(3)	401
2987	163	FBgn0036099(218.4)[1]	7562	T03F1.8(206.8)[1]	3927	NP_567051(181)[1]	NA	YDR454C(183.7)[1]	5926	HP0321(110.9)[1]	NA	0.17(2)	1426	0.0036(3)	402
7275	992	FBgn0034589(351.7)[1]	1006	F10B5.4(313.75)[1]	6716	NP_850481(176.05)[1]	NA	No matching entry	NA	No matching entry	NA	0.0403(2)	545	0.0036(3)	403
948	104	FBgn0010435(204.9)[3]	NA	Y76A2B.6(159.65)[1]	8732	No matching entry	NA	No matching entry	NA	No matching entry	NA	1.0(1)	NA	0.0037(2)	404
64857	16823	FBgn0050115(184.3)[1]	NA	F32F2.1(192.95)[1]	54	No matching entry	NA	YAL041W(72.785)[11]	NA	No matching entry	NA	1.0(1)	NA	0.0037(2)	405
9777	1682	FBgn0028541(784.65)[1]	1815	ZK858.6(655.6)[1]	3708	NP_187991(604)[1]	7070	YLR083C(373.05)[1]	2422	No matching entry	NA	0.0274(2)	436	0.0037(3)	406
953	56	FBgn0024947(109.95)[3]	NA	C33H5.14(142.1)[1]	16372	NP_172877(179.5)[1]	NA	YER005W(141.55)[3]	NA	No matching entry	NA	1.0(1)	NA	0.0037(2)	407
392	79	FBgn0036257(253.1)[1]	8559	W02B12.8(275.8)[1]	9072	NP_568935(82.42)[1]	NA	YDL240W(79.53)[3]	NA	No matching entry	NA	0.3572(2)	2058	0.0038(3)	408
9371	2849	FBgn0004381(531.95)[1]	1737	F20C5.2(603.75)[1]	3554	NP_181162(290.8)[2]	NA	YBL063W(244)[4]	NA	No matching entry	NA	0.0252(2)	414	0.0038(3)	409
2571	3972	FBgn0004516(594.7)[1]	735	Y37D8A.23(595.9)[1]	3561	NP_194597(136.9)[2]	NA	No matching entry	NA	No matching entry	NA	0.0148(2)	273	0.0038(3)	410
23017	4983	FBgn0025692(191.2)[1]	430	F40F9.1(174.7)[1]	3497	NP_192178(77.22)[1]	NA	YNL305C(67.205)[1]	5773	HP0920(55.84)[4]	NA	0.0092(2)	198	0.0038(3)	411
4091	4226	FBgn0020493(145.8)[1]	599	R13F6.9(118.25)[1]	4175	No matching entry	NA	No matching entry	NA	No matching entry	NA	0.015(2)	275	0.0038(3)	412
23154	11264	FBgn0037447(264.85)[1]	51	No matching entry	NA	No matching entry	NA	No matching entry	NA	No matching entry	NA	1.0(1)	NA	0.0038(2)	413
9261	59	FBgn0013987(460.1)[1]	9817	C44C8.6(394.45)[2]	NA	NP_197748(188.95)[2]	NA	YFR014C(157.5)[10]	NA	No matching entry	NA	1.0(1)	NA	0.0039(2)	414
23353	927	FBgn0033107(232.45)[1]	4651	F54B11.3(171.8)[1]	1607	NP_196118(104.95)[1]	NA	No matching entry	NA	No matching entry	NA	0.0454(2)	599	0.0039(3)	415
79836	16052	FBgn0035818(234.4)[1]	37	R09E12.3(63.54)[6]	NA	NP_564060(140.2)[2]	NA	YOR007C(69.32)[5]	NA	No matching entry	NA	1.0(1)	NA	0.0040(2)	416
22895	806	FBgn0030230(217.45)[1]	4006	F37A4.7(264)[1]	2048	NP_172041(82.035)[1]	6771	YOR086C(51.41)[11]	NA	No matching entry	NA	0.0471(2)	611	0.0040(3)	417
1118	4909	FBgn0035398(384.2)[1]	295	C04F6.3(352.85)[1]	5715	NP_193716(200.1)[1]	NA	YDR371W(115.35)[2]	NA	No matching entry	NA	0.0109(2)	223	0.0040(3)	418
6456	3538	FBgn0038659(339.75)[1]	1729	T04D1.3(291)[1]	3278	NP_172556(51.99)[8]	NA	YHL002W(58.15)[3]	NA	No matching entry	NA	0.0219(2)	365	0.0040(3)	419
1743	7589	FBgn0037891(350.5)[1]	3697	W02F12.5(358.05)[1]	270	NP_567761(344.55)[1]	NA	YDR148C(322.2)[1]	4921	No matching entry	NA	0.0066(2)	168	0.0040(3)	420
942	2212	FBgn0030568(47.75)[1]	305	No matching entry	NA	No matching entry	NA	No matching entry	NA	No matching entry	NA	1.0(1)	NA	0.0040(2)	421
11337	52	FBgn0030229(225.3)[2]	NA	C32D5.9(204.9)[1]	18967	NP_178631(151.8)[1]	6866	YBL078C(142.9)[2]	NA	No matching entry	NA	1.0(1)	NA	0.0040(2)	422
321	3401	FBgn0030849(463.2)[2]	NA	C09H6.2(421)[1]	304	No matching entry	NA	No matching entry	NA	No matching entry	NA	1.0(1)	NA	0.0040(2)	423
5913	4289	FBgn0039911(138.3)[1]	2178	C18H9.7(220.5)[1]	1062	No matching entry	NA	No matching entry	NA	No matching entry	NA	0.0133(2)	258	0.0040(3)	424
9619	1459	FBgn0032167(486.1)[1]	894	C05D10.3(288.5)[1]	7726	NP_564383(272.15)[1]	3066	YOL075C(192.2)[3]	NA	HP1576(91.09)[2]	NA	0.0425(2)	568	0.0041(3)	425
2589	1439	FBgn0031681(708)[1]	3000	ZK688.8(569.7)[1]	2143	No matching entry	NA	No matching entry	NA	No matching entry	NA	0.0342(2)	494	0.0041(3)	426
10211	1799	FBgn0024754(459.15)[1]	1014	F08C6.4(55.07)[1]	5743	NP_197907(62.97)[1]	4060	No matching entry	NA	No matching entry	NA	0.0339(2)	489	0.0041(3)	427
8761	2788	FBgn0003031(651.55)[1]	3841	F18H3.3(608.95)[1]	622	NP_177322(482.1)[1]	NA	YER165W(456.45)[2]	NA	HP0827(55.45)[6]	NA	0.0154(2)	284	0.0041(3)	428
4036	1646	FBgn0030130(3410.35)[1]	3316	F29D11.1(2593.7)[1]	1891	NP_193744(57)[3]	NA	No matching entry	NA	No matching entry	NA	0.0352(2)	503	0.0041(3)	429
10965	963	No matching entry	NA	K05B2.4(139.05)[1]	1532	No matching entry	NA	No matching entry	NA	No matching entry	NA	1.0(1)	NA	0.0041(2)	430
4860	6188	FBgn0035348(285.65)[1]	85	K02D7.1(239.2)[1]	11844	No matching entry	NA	YLR209C(256.15)[1]	5470	No matching entry	NA	0.0068(2)	172	0.0042(3)	431
22911	1770	FBgn0034931(352.85)[1]	1447	K06A5.8(323.95)[1]	4372	NP_177329(91.085)[2]	NA	YBR198C(83.955)[8]	NA	No matching entry	NA	0.0314(2)	469	0.0042(3)	432
6138	3583	FBgn0028697(272.5)[1]	2165	K11H12.2(293.7)[1]	2796	NP_193405(258.1)[1]	7284	YMR121C(265.2)[1]	6189	No matching entry	NA	0.0249(2)	405	0.0042(3)	433
91404	13446	FBgn0035308(163.3)[1]	254	F55D12.2(119.42)[1]	1666	No matching entry	NA	No matching entry	NA	No matching entry	NA	0.0025(2)	84	0.0042(3)	434
7181	2629	FBgn0015239(134.05)[1]	603	T01B10.4(121.55)[1]	5138	No matching entry	NA	No matching entry	NA	No matching entry	NA	0.019(2)	332	0.0042(3)	435
7136	4778	FBgn0004028(62.195)[1]	303	ZK721.2(63.93)[1]	5880	No matching entry	NA	No matching entry	NA	No matching entry	NA	0.0116(2)	235	0.0042(3)	436
5789	3022	FBgn0000464(1240.9)[1]	7608	C09D8.1(786.15)[1]	243	NP_177331(150.6)[8]	NA	YDL230W(133.7)[2]	NA	HP0746(46.59)[1]	NA	0.0124(2)	246	0.0043(3)	437
2803	339	FBgn0034854(202.05)[1]	4423	ZK1055.1(156.6)[1]	5130	NP_198994(159.25)[2]	NA	YIL149C(163.15)[1]	10	HP0527(70.86)[5]	NA	0.0996(2)	1037	0.0043(3)	438
6595	224	FBgn0000212(1280.8)[1]	7340	F01G4.1(1095.1)[1]	3491	NP_197432(623.8)[1]	NA	YIL126W(674.1)[1]	239	No matching entry	NA	0.149(2)	1308	0.0043(3)	439
50618	949	FBgn0023388(236.3)[1]	3766	Y116A8C.36(214)[1]	2145	NP_171836(70.48)[5]	NA	YBL047C(73.175)[4]	NA	No matching entry	NA	0.0454(2)	597	0.0043(3)	440
533	906	FBgn0028662(209.75)[1]	3070	T01H3.1(206.45)[1]	3057	NP_194979(160.25)[1]	8497	YHR026W(158.7)[1]	5436	No matching entry	NA	0.0444(2)	586	0.0043(3)	441
358	319	FBgn0015872(177.35)[1]	2134	F40F9.9(106.9)[2]	NA	NP_190910(186.8)[1]	8022	YPR192W(102.275)[1]	3140	No matching entry	NA	1.0(1)	NA	0.0043(2)	442
84179	1465	FBgn0033196(156.55)[3]	NA	B0416.5(251.15)[1]	1397	No matching entry	NA	No matching entry	NA	No matching entry	NA	1.0(1)	NA	0.0043(2)	443
25903	511	FBgn0030887(115.2)[4]	NA	F11C3.2(110.9)[1]	2336	No matching entry	NA	No matching entry	NA	No matching entry	NA	1.0(1)	NA	0.0043(2)	444
5431	269	FBgn0003276(2032.3)[1]	11794	C26E6.4(1868)[1]	1714	NP_193902(1523.45)[1]	5351	YOR151C(1359.75)[1]	2587	HP1198(110.2)[4]	NA	0.1314(2)	1218	0.0044(3)	445
5575	8981	FBgn0000275(536.2)[1]	10744	R07E4.6(419.9)[1]	67	No matching entry	NA	YIL033C(194.35)[4]	NA	No matching entry	NA	0.0048(2)	141	0.0044(3)	446
2820	815	FBgn0034048(834.5)[1]	1170	T25G3.4(782.9)[1]	7567	NP_187648(499.2)[1]	5126	YIL155C(440.45)[1]	2978	No matching entry	NA	0.0526(2)	659	0.0044(3)	447
10188	499	FBgn0028484(486.7)[1]	6648	B0302.1(305.85)[1]	1866	NP_850760(140.6)[1]	NA	YJL095W(91.66)[12]	NA	No matching entry	NA	0.0771(2)	884	0.0044(3)	448
54788	1156	FBgn0038195(257.3)[1]	1196	B0035.14(228.2)[1]	6219	NP_191293(156.75)[1]	NA	YMR161W(85.5)[1]	2790	HP1024(83.575)[3]	NA	0.0426(2)	570	0.0045(3)	449
116987	1355	FBgn0028509(656.15)[1]	6489	Y39A1A.15(304.3)[1]	916	NP_196834(128.3)[3]	NA	YIL044C(98.6)[3]	NA	No matching entry	NA	0.0387(2)	531	0.0045(3)	450
9220	2503	FBgn0026059(1056)[1]	296	F52B10.1(493.85)[5]	NA	NP_180882(271.75)[9]	NA	YHR023W(342.8)[15]	NA	HP0527(68.17)[6]	NA	1.0(1)	NA	0.0045(2)	451
1938	2191	FBgn0000559(1283.3)[1]	2975	F25H5.4(1333.15)[1]	1873	NP_849818(1030)[1]	3881	YOR133W(1116.45)[1]	6078	HP1195(109.95)[4]	NA	0.0306(2)	463	0.0045(3)	452
9516	446	FBgn0050273(49.87)[1]	NA	F16F9.1(54.875)[1]	2691	No matching entry	NA	No matching entry	NA	No matching entry	NA	1.0(1)	NA	0.0045(2)	453
146057	9621	FBgn0039908(349.9)[1]	980	R90.1(350.7)[1]	763	NP_179537(163.5)[1]	NA	YPL204W(144.8)[5]	NA	No matching entry	NA	0.0038(2)	116	0.0045(3)	454
8453	1023	FBgn0032956(740)[1]	10468	ZK520.4(597.05)[1]	781	NP_174005(359.8)[2]	NA	YDL132W(308.1)[2]	NA	No matching entry	NA	0.0543(2)	674	0.0045(3)	455
6132	2559	FBgn0024939(403.5)[1]	2554	B0250.1(386)[1]	2562	NP_195336(375.55)[1]	NA	YIL018W(369.4)[1]	5582	HP1316(86.655)[2]	NA	0.0308(2)	465	0.0046(3)	456
4783	1955	FBgn0016076(89.74)[1]	2532	K08F8.2(70.48)[1]	2729	No matching entry	NA	No matching entry	NA	No matching entry	NA	0.0315(2)	471	0.0046(3)	457
23127	4705	FBgn0031712(452)[1]	2674	D2045.9(252.3)[1]	919	No matching entry	NA	No matching entry	NA	HP0805(57.38)[1]	NA	0.0149(2)	274	0.0046(3)	458
5868	938	FBgn0014010(310.5)[1]	2842	F26H9.6(310.1)[1]	4378	NP_199326(241.5)[1]	6948	YOR089C(197.4)[1]	3306	No matching entry	NA	0.0448(2)	591	0.0046(3)	459
3257	317	FBgn0033973(120.9)[1]	2280	No matching entry	NA	No matching entry	NA	No matching entry	NA	No matching entry	NA	1.0(1)	NA	0.0046(2)	460
9759	4732	FBgn0041210(534.6)[1]	1060	C10E2.3(398.45)[1]	2378	NP_200914(269.2)[3]	NA	YNL021W(248.45)[3]	NA	No matching entry	NA	0.0109(2)	222	0.0047(3)	461
1466	1674	FBgn0014863(160)[1]	589	T04C9.4(101.665)[2]	NA	NP_181519(90.12)[1]	7295	No matching entry	NA	No matching entry	NA	1.0(1)	NA	0.0047(2)	462
6659	1003	FBgn0005612(129)[1]	1003	C32E12.5(124)[1]	NA	NP_189515(52.37)[3]	NA	YPR065W(55.07)[6]	NA	No matching entry	NA	1.0(1)	NA	0.0047(2)	463
23521	3448	FBgn0037351(249.8)[1]	1823	M01F1.2(218.4)[1]	3715	NP_193053(234)[1]	NA	YIL133C(224.95)[1]	6040	No matching entry	NA	0.0275(2)	438	0.0047(3)	464
5832	7936	FBgn0037146(808.7)[1]	1344	T22H6.2(751.15)[1]	680	NP_191120(557.6)[1]	6197	YOR323C(295.65)[1]	5683	No matching entry	NA	0.0052(2)	148	0.0047(3)	465
9927	1190	FBgn0029870(657.35)[1]	2682	ZK1248.14(418.85)[1]	3822	No matching entry	NA	No matching entry	NA	No matching entry	NA	0.0393(2)	537	0.0047(3)	466
22920	405	FBgn0030287(422.35)[1]	4115	F08F8.3(389.45)[1]	5977	No matching entry	NA	No matching entry	NA	No matching entry	NA	0.093(2)	997	0.0048(3)	467
5754	1208	FBgn0004839(284.85)[1]	957	F11D5.3(193.7)[3]	NA	NP_850718(119.8)[1]	6427	YAR019C(89.74)[41]	NA	No matching entry	NA	1.0(1)	NA	0.0048(2)	468
9764	107	FBgn0031858(91.855)[1]	6700	No matching entry	NA	No matching entry	NA	No matching entry	NA	No matching entry	NA	1.0(1)	NA	0.0048(2)	469
26523	16019	FBgn0026611(1299.85)[1]	8809	F48F7.1(1187.15)[1]	68	NP_175274(662.35)[2]	NA	No matching entry	NA	No matching entry	NA	0.0040(2)	123	0.0048(3)	470
54453	105	FBgn0030216(145.6)[1]	6903	C48G7.3(118.6)[1]	NA	NP_196494(55.645)[2]	NA	YML097C(59.69)[3]	NA	No matching entry	NA	1.0(1)	NA	0.0048(2)	471
8556	3787	FBgn0031952(435.3)[1]	2083	C17G10.4(343)[1]	3348	No matching entry	NA	YFR028C(230.35)[1]	2022	No matching entry	NA	0.0241(2)	394	0.0049(3)	472
2202	764	FBgn0039894(173.3)[1]	1188	F56H11.1(192.95)[6]	NA	NP_173549(58.92)[8]	NA	No matching entry	NA	No matching entry	NA	1.0(1)	NA	0.0049(2)	473
6136	3143	FBgn0002611(275.8)[1]	2072	JC8.3(261.2)[1]	3774	NP_200875(237.7)[1]	6587	YEL054C(228.05)[1]	6128	No matching entry	NA	0.0293(2)	456	0.0049(3)	474
6788	1139	FBgn0034453(499.4)[1]	10311	F14H12.4(466.05)[1]	681	NP_564955(283.3)[2]	NA	YDR523C(222.8)[2]	NA	No matching entry	NA	0.0468(2)	608	0.0049(3)	475
2494	1486	FBgn0001078(196.8)[1]	8091	F11C1.6(176)[1]	599	No matching entry	NA	No matching entry	NA	No matching entry	NA	0.0322(2)	476	0.0049(3)	476
10181	1069	FBgn0031319(237.25)[1]	5898	T08B2.5(191.25)[1]	1481	NP_190991(93.975)[2]	NA	YGR159C(48.14)[10]	NA	No matching entry	NA	0.0548(2)	680	0.0049(3)	477
118	669	FBgn0004873(370.75)[1]	1274	F39C12.2(357.1)[1]	8747	No matching entry	NA	No matching entry	NA	No matching entry	NA	0.0668(2)	798	0.0050(3)	478
6449	4211	FBgn0032640(130)[2]	NA	R05F9.10(190.1)[1]	299	NP_192572(115.75)[2]	NA	YOR007C(131.75)[1]	6224	No matching entry	NA	1.0(1)	NA	0.0050(2)	479
23002	507	FBgn0025641(463.75)[1]	8907	F56E10.2(281.6)[1]	1535	NP_180077(168.7)[1]	NA	YIL159W(98.01)[1]	373	No matching entry	NA	0.0881(2)	963	0.0050(3)	480
2937	4492	FBgn0030882(68.745)[1]	834	M176.2(258.45)[1]	3252	NP_568495(312.8)[1]	NA	YOL049W(224.75)[1]	4183	No matching entry	NA	0.0145(2)	269	0.0050(3)	481
2326	4140	FBgn0033079(140.6)[1]	187	H24K24.5(366.15)[2]	NA	NP_176450(149.4)[1]	6079	YHR176W(104.015)[3]	NA	No matching entry	NA	1.0(1)	NA	0.0050(2)	482
11070	60	FBgn0031818(200.65)[1]	12555	F11A10.6(88.77)[1]	NA	NP_566326(98.23)[1]	4548	YOL107W(56.61)[1]	2814	No matching entry	NA	1.0(1)	NA	0.0050(2)	483
9821	1300	FBgn0037363(127.5)[1]	5185	T08A9.1(84.73)[1]	1576	NP_200041(78.565)[4]	NA	YDR356W(89.535)[3]	NA	HP0119(48.91)[17]	NA	0.0504(2)	641	0.0050(3)	484
63827	11330	FBgn0035199(78.18)[1]	67	W04E12.8(77.795)[3]	NA	NP_175641(52.37)[5]	NA	No matching entry	NA	No matching entry	NA	1.0(1)	NA	0.0051(2)	485
1739	5165	FBgn0001624(583.55)[2]	NA	C25F6.2(492.7)[1]	246	NP_565961(109.6)[4]	NA	YDR454C(99.37)[6]	NA	HP0321(58.54)[10]	NA	1.0(1)	NA	0.0051(2)	486
1605	606	FBgn0034072(145.75)[1]	1437	No matching entry	NA	No matching entry	NA	No matching entry	NA	No matching entry	NA	1.0(1)	NA	0.0051(2)	487
1537	5439	FBgn0035600(312.4)[1]	1857	C54G4.8(237.45)[1]	967	NP_198897(288.85)[1]	8728	YOR065W(292.55)[1]	3929	No matching entry	NA	0.0102(2)	208	0.0051(3)	488
10390	6928	FBgn0033844(413.9)[1]	4478	Y49A3A.1(342.4)[1]	355	NP_172813(159.1)[1]	NA	YNL130C(131)[1]	3881	No matching entry	NA	0.0105(2)	211	0.0051(3)	489
22877	4195	FBgn0032940(181.65)[1]	2281	T20B12.6(146.35)[1]	1600	No matching entry	NA	No matching entry	NA	No matching entry	NA	0.0195(2)	337	0.0051(3)	490
5775	1089	FBgn0035133(530.2)[1]	10041	C48D5.2(483.45)[1]	1058	NP_177331(143.7)[17]	NA	YDL230W(111.7)[25]	NA	No matching entry	NA	0.0699(2)	825	0.0052(3)	491
8500	2707	FBgn0031852(983.4)[1]	11591	F59F5.6(822.2)[1]	202	NP_197175(76.26)[3]	NA	YDL058W(80.11)[62]	NA	HP0059(55.84)[45]	NA	0.0158(2)	293	0.0052(3)	492
3191	4405	FBgn0003435(290.05)[1]	1314	C44B7.2(304.7)[1]	2724	NP_175010(193.75)[5]	NA	No matching entry	NA	No matching entry	NA	0.0147(2)	272	0.0052(3)	493
515	5463	FBgn0019644(188.5)[1]	2238	F02E8.1(65.47)[1]	835	No matching entry	NA	YPL078C(59.305)[1]	5987	No matching entry	NA	0.0112(2)	228	0.0052(3)	494
10469	2837	FBgn0038683(436.8)[1]	457	T09B4.9(354.4)[1]	6623	NP_181151(99.585)[1]	NA	YIL022W(146.35)[1]	4294	No matching entry	NA	0.0194(2)	336	0.0052(3)	495
23085	7728	FBgn0050337(194.35)[1]	NA	F42A6.9(197.95)[1]	166	NP_198994(135.4)[7]	NA	YDL058W(136.35)[8]	NA	HP0059(56.225)[42]	NA	1.0(1)	NA	0.0052(2)	496
3625	422	FBgn0024913(139.2)[1]	1969	T25F10.2(95.32)[16]	NA	No matching entry	NA	No matching entry	NA	No matching entry	NA	1.0(1)	NA	0.0052(2)	497
678	1602	FBgn0011837(147.7)[2]	NA	F38B7.1(108.6)[1]	1546	NP_176987(95.13)[1]	NA	YDR151C(85.89)[1]	3620	No matching entry	NA	1.0(1)	NA	0.0052(2)	498
3667	827	FBgn0024248(151.2)[1]	1198	No matching entry	NA	No matching entry	NA	No matching entry	NA	No matching entry	NA	1.0(1)	NA	0.0052(2)	499
6187	2926	FBgn0004867(373.65)[1]	2790	C49H3.11(347.8)[1]	1604	NP_191308(354.4)[1]	NA	YGL123W(265.2)[1]	6179	HP1302(57.38)[2]	NA	0.0251(2)	410	0.0053(3)	500
1. The number inside parenthesis is the average BLASTP bit score of query-target and target-query [with rank inside brackets] pairs
2. Max Ranks: human=22080, fly=13403, worm=21925, plant=9169, yeast=6630, hpylori=1590, Ecdysozoa=3024, Animal=6847, Opisthokont=2451, Eukaryote=1893, Cellular=324
3. Ancestral node(s): Ecdysozoa=worm+fly, Animal=(worm|fly)+human, Opisthokont=yeast+(worm|fly|human), Eukaryote=plant+(yeast|worm|fly|human), Cellular=hpylori+(yeast|plant|worm|fly|human)
4. The number inside parenthesis indicates how many species were used in calculating the combined p-value
