# Supplementary material for: A search engine to identify pathway genes from expression data on multiple organisms
Source: BMC Syst Biol. 2007 May 4;1:20. doi: 10.1186/1752-0509-1-20 (PMC1878502; doi:10.1186/1752-0509-1-20)
Supplement: Additional file 15 — Table S10. List of putative orthologs used in the study. [file 1752-0509-1-20-S15.zip]

Archive with 1 entries (1 files):
- stab10.txt
