# Supplementary material for: A search engine to identify pathway genes from expression data on multiple organisms
Source: BMC Syst Biol. 2007 May 4;1:20. doi: 10.1186/1752-0509-1-20 (PMC1878502; doi:10.1186/1752-0509-1-20)
Supplement: Additional file 15 — Table S10. List of putative orthologs used in the study. [file 1752-0509-1-20-S15.zip › stab10.txt]

Source_Species	Target_Species	Source_Gene	Target_Gene
human	fly	100	FBGN0037661
human	worm	100	C06G3.5
human	yeast	100	YNL141W
human	plant	100	NP_192397
human	hpylori	100	NA
human	fly	1000	FBGN0015609
human	worm	1000	F15B9.7
human	yeast	1000	NA
human	plant	1000	NA
human	hpylori	1000	NA
human	fly	10000	FBGN0010379
human	worm	10000	C12D8.10
human	yeast	10000	YKL126W
human	plant	10000	NP_187484
human	hpylori	10000	NA
human	fly	10004	NA
human	worm	10004	R57.1
human	yeast	10004	YJR126C
human	plant	10004	NP_197475
human	hpylori	10004	NA
human	fly	10009	FBGN0028647
human	worm	10009	Y55F3AM.14
human	yeast	10009	YJL056C
human	plant	10009	NP_849323
human	hpylori	10009	NA
human	fly	1001	FBGN0015609
human	worm	1001	R10F2.1
human	yeast	1001	NA
human	plant	1001	NA
human	hpylori	1001	NA
human	fly	10010	NA
human	worm	10010	NA
human	yeast	10010	NA
human	plant	10010	NA
human	hpylori	10010	NA
human	fly	10015	FBGN0039541
human	worm	10015	R10E12.1
human	yeast	10015	YOR275C
human	plant	10015	NP_172965
human	hpylori	10015	NA
human	fly	10016	FBGN0039995
human	worm	10016	M04F3.4
human	yeast	10016	YGR058W
human	plant	10016	NP_187641
human	hpylori	10016	NA
human	fly	10018	NA
human	worm	10018	NA
human	yeast	10018	NA
human	plant	10018	NA
human	hpylori	10018	NA
human	fly	1002	FBGN0015609
human	worm	1002	F15B9.7
human	yeast	1002	NA
human	plant	1002	NA
human	hpylori	1002	NA
human	fly	10021	FBGN0028428
human	worm	10021	C30D11.1
human	yeast	10021	YIL033C
human	plant	10021	NP_198566
human	hpylori	10021	NA
human	fly	10023	NA
human	worm	10023	NA
human	yeast	10023	NA
human	plant	10023	NA
human	hpylori	10023	NA
human	fly	10025	FBGN0034707
human	worm	10025	NA
human	yeast	10025	NA
human	plant	10025	NA
human	hpylori	10025	NA
human	fly	1003	FBGN0015609
human	worm	1003	F15B9.7
human	yeast	1003	NA
human	plant	1003	NA
human	hpylori	1003	NA
human	fly	10036	FBGN0030054
human	worm	10036	NA
human	yeast	10036	NA
human	plant	10036	NA
human	hpylori	10036	NA
human	fly	10038	FBGN0010247
human	worm	10038	Y71F9AL.18
human	yeast	10038	NA
human	plant	10038	NP_192148
human	hpylori	10038	NA
human	fly	10039	FBGN0010247
human	worm	10039	Y71F9AL.18
human	yeast	10039	NA
human	plant	10039	NP_192148
human	hpylori	10039	NA
human	fly	10046	NA
human	worm	10046	NA
human	yeast	10046	NA
human	plant	10046	NA
human	hpylori	10046	NA
human	fly	10048	FBGN0015075
human	worm	10048	Y54E5A.7
human	yeast	10048	YGL227W
human	plant	10048	NP_174777
human	hpylori	10048	NA
human	fly	10051	FBGN0015391
human	worm	10051	F35G12.8
human	yeast	10051	YLR086W
human	plant	10051	NP_199671
human	hpylori	10051	HP0059
human	fly	10056	FBGN0039175
human	worm	10056	F22B5.9
human	yeast	10056	YLR060W
human	plant	10056	NP_177399
human	hpylori	10056	HP0402
human	fly	10057	FBGN0032456
human	worm	10057	F14F4.3
human	yeast	10057	YDR135C
human	plant	10057	NP_174329
human	hpylori	10057	HP1082
human	fly	10069	NA
human	worm	10069	NA
human	yeast	10069	NA
human	plant	10069	NA
human	hpylori	10069	NA
human	fly	10076	FBGN0000464
human	worm	10076	C09D8.1
human	yeast	10076	YDL230W
human	plant	10076	NP_177331
human	hpylori	10076	NA
human	fly	10077	NA
human	worm	10077	NA
human	yeast	10077	NA
human	plant	10077	NA
human	hpylori	10077	NA
human	fly	10081	NA
human	worm	10081	NA
human	yeast	10081	NA
human	plant	10081	NA
human	hpylori	10081	NA
human	fly	10096	FBGN0011744
human	worm	10096	Y71F9AL.16
human	yeast	10096	YJR065C
human	plant	10096	NP_172777
human	hpylori	10096	NA
human	fly	101	FBGN0038253
human	worm	101	C04A11.4
human	yeast	101	NA
human	plant	101	NA
human	hpylori	101	NA
human	fly	10109	FBGN0032859
human	worm	10109	Y6D11A.2
human	yeast	10109	YNR035C
human	plant	10109	NP_564364
human	hpylori	10109	NA
human	fly	10111	FBGN0034728
human	worm	10111	T04H1.4
human	yeast	10111	YNL250W
human	plant	10111	NP_565733
human	hpylori	10111	HP0059
human	fly	10114	FBGN0035142
human	worm	10114	F20B6.8
human	yeast	10114	YJL141C
human	plant	10114	NP_198447
human	hpylori	10114	NA
human	fly	10116	FBGN0038286
human	worm	10116	F35D6.1
human	yeast	10116	YIL112W
human	plant	10116	NP_180741
human	hpylori	10116	NA
human	fly	1012	NA
human	worm	1012	NA
human	yeast	1012	NA
human	plant	1012	NA
human	hpylori	1012	NA
human	fly	10125	FBGN0026145
human	worm	10125	F25B3.3
human	yeast	10125	YLR310C
human	plant	10125	NA
human	hpylori	10125	NA
human	fly	10127	FBGN0020309
human	worm	10127	Y55F3AM.14
human	yeast	10127	YJL056C
human	plant	10127	NP_974128
human	hpylori	10127	NA
human	fly	10131	FBGN0026761
human	worm	10131	R151.7
human	yeast	10131	YPL240C
human	plant	10131	NP_187434
human	hpylori	10131	HP0210
human	fly	10134	NA
human	worm	10134	NA
human	yeast	10134	NA
human	plant	10134	NA
human	hpylori	10134	NA
human	fly	10135	NA
human	worm	10135	NA
human	yeast	10135	NA
human	plant	10135	NA
human	hpylori	10135	NA
human	fly	10138	NA
human	worm	10138	NA
human	yeast	10138	NA
human	plant	10138	NA
human	hpylori	10138	NA
human	fly	10142	FBGN0040232
human	worm	10142	T06E4.1
human	yeast	10142	YDL058W
human	plant	10142	NP_198994
human	hpylori	10142	HP0059
human	fly	10146	FBGN0015778
human	worm	10146	K08F4.2
human	yeast	10146	YER009W
human	plant	10146	NP_189151
human	hpylori	10146	NA
human	fly	10148	NA
human	worm	10148	NA
human	yeast	10148	NA
human	plant	10148	NA
human	hpylori	10148	NA
human	fly	1015	FBGN0036930
human	worm	1015	F15B9.7
human	yeast	1015	NA
human	plant	1015	NA
human	hpylori	1015	NA
human	fly	10150	FBGN0015514
human	worm	10150	K02H8.1
human	yeast	10150	NA
human	plant	10150	NA
human	hpylori	10150	NA
human	fly	10153	FBGN0036124
human	worm	10153	F23B12.7
human	yeast	10153	YDR060W
human	plant	10153	NP_177388
human	hpylori	10153	NA
human	fly	10157	FBGN0025687
human	worm	10157	R02D3.1
human	yeast	10157	YNR050C
human	plant	10157	NP_567914
human	hpylori	10157	NA
human	fly	10161	FBGN0028961
human	worm	10161	ZK455.3
human	yeast	10161	NA
human	plant	10161	NA
human	hpylori	10161	NA
human	fly	10168	FBGN0020309
human	worm	10168	Y55F3AM.14
human	yeast	10168	YJL056C
human	plant	10168	NP_974128
human	hpylori	10168	NA
human	fly	1017	FBGN0004107
human	worm	1017	T05G5.3
human	yeast	1017	YBR160W
human	plant	1017	NP_566911
human	hpylori	1017	NA
human	fly	10170	FBGN0033679
human	worm	10170	C10F3.2
human	yeast	10170	YMR226C
human	plant	10170	NP_196567
human	hpylori	10170	HP0890
human	fly	10174	FBGN0033504
human	worm	10174	Y45F10D.13
human	yeast	10174	YBR200W
human	plant	10174	NA
human	hpylori	10174	NA
human	fly	10180	FBGN0031319
human	worm	10180	T08B2.5
human	yeast	10180	NA
human	plant	10180	NA
human	hpylori	10180	NA
human	fly	10181	FBGN0031319
human	worm	10181	T08B2.5
human	yeast	10181	YGR159C
human	plant	10181	NP_190991
human	hpylori	10181	NA
human	fly	10188	FBGN0028484
human	worm	10188	B0302.1
human	yeast	10188	YJL095W
human	plant	10188	NP_850760
human	hpylori	10188	NA
human	fly	10189	FBGN0010774
human	worm	10189	F23B2.6
human	yeast	10189	YER165W
human	plant	10189	NP_851229
human	hpylori	10189	NA
human	fly	1019	FBGN0016131
human	worm	1019	F18H3.5
human	yeast	1019	YBR160W
human	plant	1019	NP_566911
human	hpylori	1019	NA
human	fly	10197	FBGN0029133
human	worm	10197	Y66D12A.9
human	yeast	10197	NA
human	plant	10197	NA
human	hpylori	10197	NA
human	fly	10198	FBGN0005634
human	worm	10198	T10G3.5
human	yeast	10198	YDR356W
human	plant	10198	NP_180608
human	hpylori	10198	HP0059
human	fly	1020	FBGN0013762
human	worm	1020	T27E9.3
human	yeast	1020	YPL031C
human	plant	1020	NP_566911
human	hpylori	1020	NA
human	fly	10208	NA
human	worm	10208	NA
human	yeast	10208	NA
human	plant	10208	NA
human	hpylori	10208	NA
human	fly	1021	FBGN0016131
human	worm	1021	T27E9.3
human	yeast	1021	YBR160W
human	plant	1021	NP_566911
human	hpylori	1021	NA
human	fly	10210	FBGN0034410
human	worm	10210	NA
human	yeast	10210	NA
human	plant	10210	NP_187176
human	hpylori	10210	NA
human	fly	10216	FBGN0035049
human	worm	10216	H36L18.1
human	yeast	10216	NA
human	plant	10216	NA
human	hpylori	10216	NA
human	fly	10219	NA
human	worm	10219	ZK1193.2
human	yeast	10219	NA
human	plant	10219	NP_175641
human	hpylori	10219	NA
human	fly	1022	FBGN0015617
human	worm	1022	Y39G10AL.3
human	yeast	1022	YDL108W
human	plant	1022	NP_173244
human	hpylori	1022	NA
human	fly	10228	FBGN0037084
human	worm	10228	C15C7.1
human	yeast	10228	NA
human	plant	10228	NP_564310
human	hpylori	10228	NA
human	fly	10232	NA
human	worm	10232	NA
human	yeast	10232	NA
human	plant	10232	NA
human	hpylori	10232	NA
human	fly	10238	FBGN0031186
human	worm	10238	F53C11.7
human	yeast	10238	YPL247C
human	plant	10238	NP_172751
human	hpylori	10238	NA
human	fly	10248	FBGN0031067
human	worm	10248	Y62E10A.2
human	yeast	10248	NA
human	plant	10248	NA
human	hpylori	10248	NA
human	fly	1025	FBGN0019949
human	worm	1025	H25P06.2
human	yeast	1025	YKL139W
human	plant	1025	NP_196589
human	hpylori	1025	NA
human	fly	1026	NA
human	worm	1026	NA
human	yeast	1026	NA
human	plant	1026	NA
human	hpylori	1026	NA
human	fly	10260	FBGN0025864
human	worm	10260	F52C12.4
human	yeast	10260	NA
human	plant	10260	NA
human	hpylori	10260	NA
human	fly	1027	NA
human	worm	1027	T05A6.2
human	yeast	1027	NA
human	plant	1027	NA
human	hpylori	1027	NA
human	fly	10270	NA
human	worm	10270	NA
human	yeast	10270	NA
human	plant	10270	NA
human	hpylori	10270	NA
human	fly	10277	FBGN0032467
human	worm	10277	T05H10.5
human	yeast	10277	YDL190C
human	plant	10277	NP_568313
human	hpylori	10277	NA
human	fly	1028	NA
human	worm	1028	T05A6.2
human	yeast	1028	NA
human	plant	1028	NA
human	hpylori	1028	NA
human	fly	10283	FBGN0036207
human	worm	10283	Y17G7B.9
human	yeast	10283	YML078W
human	plant	10283	NP_195032
human	hpylori	10283	NA
human	fly	1029	FBGN0027508
human	worm	1029	D2021.8
human	yeast	1029	NA
human	plant	1029	NP_178442
human	hpylori	1029	NA
human	fly	10294	FBGN0038145
human	worm	10294	F39B2.10
human	yeast	10294	YNL064C
human	plant	10294	NP_189997
human	hpylori	10294	HP1332
human	fly	10297	FBGN0015589
human	worm	10297	K04G2.8
human	yeast	10297	NA
human	plant	10297	NP_566029
human	hpylori	10297	NA
human	fly	10299	FBGN0035333
human	worm	10299	F55A3.1
human	yeast	10299	YIL030C
human	plant	10299	NP_195136
human	hpylori	10299	NA
human	fly	10301	NA
human	worm	10301	NA
human	yeast	10301	NA
human	plant	10301	NA
human	hpylori	10301	NA
human	fly	10302	NA
human	worm	10302	NA
human	yeast	10302	NA
human	plant	10302	NA
human	hpylori	10302	NA
human	fly	10307	NA
human	worm	10307	Y54F10AM.2
human	yeast	10307	NA
human	plant	10307	NA
human	hpylori	10307	NA
human	fly	1031	FBGN0039590
human	worm	1031	B0350.2
human	yeast	1031	YIL112W
human	plant	1031	NP_198832
human	hpylori	1031	NA
human	fly	10312	FBGN0028670
human	worm	10312	ZK637.8
human	yeast	10312	YOR270C
human	plant	10312	NP_568051
human	hpylori	10312	NA
human	fly	10313	FBGN0031666
human	worm	10313	W06A7.3
human	yeast	10313	YDR233C
human	plant	10313	NP_192861
human	hpylori	10313	NA
human	fly	1032	FBGN0031473
human	worm	1032	B0350.2
human	yeast	1032	YIL112W
human	plant	1032	NP_180131
human	hpylori	1032	NA
human	fly	10320	FBGN0004618
human	worm	10320	Y54E10BR.8
human	yeast	10320	YOR113W
human	plant	10320	NP_849323
human	hpylori	10320	NA
human	fly	10324	FBGN0038475
human	worm	10324	R12E2.1
human	yeast	10324	YGR238C
human	plant	10324	NP_195786
human	hpylori	10324	NA
human	fly	10327	FBGN0036182
human	worm	10327	Y39G8B.1
human	yeast	10327	YHR104W
human	plant	10327	NP_181315
human	hpylori	10327	NA
human	fly	1033	NA
human	worm	1033	T12B3.1
human	yeast	1033	NA
human	plant	1033	NA
human	hpylori	1033	NA
human	fly	10333	FBGN0036978
human	worm	10333	C56E6.6
human	yeast	10333	YJL005W
human	plant	10333	NP_189134
human	hpylori	10333	NA
human	fly	10336	NA
human	worm	10336	NA
human	yeast	10336	NA
human	plant	10336	NA
human	hpylori	10336	NA
human	fly	10342	NA
human	worm	10342	Y63D3A.5
human	yeast	10342	NA
human	plant	10342	NA
human	hpylori	10342	NA
human	fly	10346	FBGN0028847
human	worm	10346	B0281.3
human	yeast	10346	NA
human	plant	10346	NP_180854
human	hpylori	10346	NA
human	fly	10347	FBGN0031170
human	worm	10347	Y39D8C.1
human	yeast	10347	YDR011W
human	plant	10347	NP_850354
human	hpylori	10347	HP0715
human	fly	10365	FBGN0034810
human	worm	10365	F56F11.3
human	yeast	10365	YOR113W
human	plant	10365	NP_849323
human	hpylori	10365	NA
human	fly	10370	NA
human	worm	10370	NA
human	yeast	10370	NA
human	plant	10370	NA
human	hpylori	10370	NA
human	fly	10376	FBGN0003884
human	worm	10376	C44B11.3
human	yeast	10376	YML085C
human	plant	10376	NP_175423
human	hpylori	10376	NA
human	fly	10379	NA
human	worm	10379	NA
human	yeast	10379	NA
human	plant	10379	NA
human	hpylori	10379	NA
human	fly	1039	FBGN0032876
human	worm	1039	NA
human	yeast	1039	YLR309C
human	plant	1039	NP_198994
human	hpylori	1039	NA
human	fly	10390	FBGN0033844
human	worm	10390	Y49A3A.1
human	yeast	10390	YNL130C
human	plant	10390	NP_172813
human	hpylori	10390	NA
human	fly	10391	FBGN0033109
human	worm	10391	R01H10.3
human	yeast	10391	YLR429W
human	plant	10391	NP_201533
human	hpylori	10391	NA
human	fly	10393	FBGN0034231
human	worm	10393	F15H10.3
human	yeast	10393	YGL240W
human	plant	10393	NA
human	hpylori	10393	NA
human	fly	10395	FBGN0038226
human	worm	10395	F45H7.2
human	yeast	10395	YDL240W
human	plant	10395	NP_851042
human	hpylori	10395	NA
human	fly	10396	FBGN0033837
human	worm	10396	Y49E10.11
human	yeast	10396	YAL026C
human	plant	10396	NP_176191
human	hpylori	10396	NA
human	fly	104	FBGN0026086
human	worm	104	T20H4.4
human	yeast	104	YGL243W
human	plant	104	NP_171681
human	hpylori	104	NA
human	fly	10407	NA
human	worm	10407	NA
human	yeast	10407	NA
human	plant	10407	NA
human	hpylori	10407	NA
human	fly	10409	NA
human	worm	10409	NA
human	yeast	10409	NA
human	plant	10409	NA
human	hpylori	10409	NA
human	fly	10410	NA
human	worm	10410	NA
human	yeast	10410	NA
human	plant	10410	NA
human	hpylori	10410	NA
human	fly	1043	NA
human	worm	1043	NA
human	yeast	1043	NA
human	plant	1043	NA
human	hpylori	1043	NA
human	fly	10437	FBGN0039099
human	worm	10437	F37H8.5
human	yeast	10437	NA
human	plant	10437	NP_567395
human	hpylori	10437	NA
human	fly	10447	NA
human	worm	10447	M70.4
human	yeast	10447	NA
human	plant	10447	NA
human	hpylori	10447	NA
human	fly	10454	FBGN0035425
human	worm	10454	C44H4.5
human	yeast	10454	NA
human	plant	10454	NP_180079
human	hpylori	10454	NA
human	fly	10460	FBGN0026620
human	worm	10460	ZK84.1
human	yeast	10460	YDL058W
human	plant	10460	NP_177046
human	hpylori	10460	NA
human	fly	10461	FBGN0013984
human	worm	10461	F11E6.8
human	yeast	10461	YAR019C
human	plant	10461	NP_194846
human	hpylori	10461	NA
human	fly	10464	FBGN0020503
human	worm	10464	F59A2.6
human	yeast	10464	YDL058W
human	plant	10464	NP_198994
human	hpylori	10464	HP0059
human	fly	10469	FBGN0038683
human	worm	10469	T09B4.9
human	yeast	10469	YIL022W
human	plant	10469	NP_181151
human	hpylori	10469	NA
human	fly	1047	FBGN0015622
human	worm	1047	ZK632.6
human	yeast	1047	YAL058W
human	plant	1047	NP_200987
human	hpylori	1047	NA
human	fly	10479	FBGN0028703
human	worm	10479	F57C7.2
human	yeast	10479	YDR456W
human	plant	10479	NP_178079
human	hpylori	10479	NA
human	fly	10480	FBGN0033902
human	worm	10480	K08F11.3
human	yeast	10480	NA
human	plant	10480	NP_850826
human	hpylori	10480	NA
human	fly	10489	NA
human	worm	10489	NA
human	yeast	10489	NA
human	plant	10489	NA
human	hpylori	10489	NA
human	fly	10492	FBGN0038826
human	worm	10492	F58D5.1
human	yeast	10492	YER165W
human	plant	10492	NP_567192
human	hpylori	10492	NA
human	fly	10494	FBGN0038477
human	worm	10494	T19A5.2
human	yeast	10494	YHR102W
human	plant	10494	NP_175724
human	hpylori	10494	NA
human	fly	10498	FBGN0037770
human	worm	10498	Y113G7B.17
human	yeast	10498	YBR034C
human	plant	10498	NP_850528
human	hpylori	10498	NA
human	fly	10499	FBGN0015014
human	worm	10499	C25A1.11
human	yeast	10499	NA
human	plant	10499	NA
human	hpylori	10499	NA
human	fly	105	FBGN0026086
human	worm	105	T20H4.4
human	yeast	105	YGL243W
human	plant	105	NP_171681
human	hpylori	105	NA
human	fly	10507	FBGN0011259
human	worm	10507	Y54E5B.1
human	yeast	10507	NA
human	plant	10507	NA
human	hpylori	10507	NA
human	fly	10521	FBGN0035720
human	worm	10521	F58E10.3
human	yeast	10521	YNL112W
human	plant	10521	NP_175911
human	hpylori	10521	HP0247
human	fly	10523	FBGN0036693
human	worm	10523	F58G11.5
human	yeast	10523	NA
human	plant	10523	NP_974650
human	hpylori	10523	NA
human	fly	10529	FBGN0036653
human	worm	10529	F42H10.3
human	yeast	10529	YDL058W
human	plant	10529	NP_200397
human	hpylori	10529	NA
human	fly	10538	FBGN0028550
human	worm	10538	NA
human	yeast	10538	NA
human	plant	10538	NA
human	hpylori	10538	NA
human	fly	10553	NA
human	worm	10553	C33F10.4
human	yeast	10553	YER004W
human	plant	10553	NA
human	hpylori	10553	NA
human	fly	10563	NA
human	worm	10563	NA
human	yeast	10563	NA
human	plant	10563	NA
human	hpylori	10563	NA
human	fly	10565	FBGN0028538
human	worm	10565	Y6B3A.1
human	yeast	10565	YDR170C
human	plant	10565	NP_171698
human	hpylori	10565	NA
human	fly	10572	NA
human	worm	10572	NA
human	yeast	10572	NA
human	plant	10572	NA
human	hpylori	10572	NA
human	fly	10574	FBGN0037632
human	worm	10574	T10B5.5
human	yeast	10574	YJL111W
human	plant	10574	NP_187789
human	hpylori	10574	HP0010
human	fly	10578	NA
human	worm	10578	NA
human	yeast	10578	NA
human	plant	10578	NA
human	hpylori	10578	NA
human	fly	1058	FBGN0004828
human	worm	1058	F45E1.6
human	yeast	1058	YNL031C
human	plant	1058	NP_849529
human	hpylori	1058	NA
human	fly	10581	NA
human	worm	10581	NA
human	yeast	10581	NA
human	plant	10581	NA
human	hpylori	10581	NA
human	fly	10587	FBGN0020653
human	worm	10587	C06G3.7
human	yeast	10587	YPL091W
human	plant	10587	NP_189059
human	hpylori	10587	NA
human	fly	10589	FBGN0034650
human	worm	10589	F40F9.7
human	yeast	10589	YER159C
human	plant	10589	NP_187854
human	hpylori	10589	NA
human	fly	10591	NA
human	worm	10591	NA
human	yeast	10591	NA
human	plant	10591	NA
human	hpylori	10591	NA
human	fly	10592	FBGN0027783
human	worm	10592	M106.1
human	yeast	10592	YFR031C
human	plant	10592	NP_190330
human	hpylori	10592	HP1143
human	fly	10594	FBGN0033688
human	worm	10594	C50C3.6
human	yeast	10594	YHR165C
human	plant	10594	NP_178124
human	hpylori	10594	NA
human	fly	10603	FBGN0028717
human	worm	10603	M79.1
human	yeast	10603	NA
human	plant	10603	NA
human	hpylori	10603	NA
human	fly	10606	FBGN0020513
human	worm	10606	B0286.3
human	yeast	10606	YAR015W
human	plant	10606	NP_181305
human	hpylori	10606	NA
human	fly	10608	FBGN0023215
human	worm	10608	R03E9.1
human	yeast	10608	NA
human	plant	10608	NA
human	hpylori	10608	NA
human	fly	10614	NA
human	worm	10614	NA
human	yeast	10614	NA
human	plant	10614	NA
human	hpylori	10614	NA
human	fly	10617	FBGN0039773
human	worm	10617	NA
human	yeast	10617	NA
human	plant	10617	NP_564533
human	hpylori	10617	NA
human	fly	1062	FBGN0040232
human	worm	1062	F20C5.2
human	yeast	1062	YBL063W
human	plant	1062	NP_187629
human	hpylori	1062	HP0527
human	fly	10621	FBGN0038951
human	worm	10621	W09C3.4
human	yeast	10621	YNR003C
human	plant	10621	NP_197760
human	hpylori	10621	NA
human	fly	10623	FBGN0038057
human	worm	10623	C48E7.2
human	yeast	10623	YPR190C
human	plant	10623	NP_566914
human	hpylori	10623	NA
human	fly	10628	FBGN0037465
human	worm	10628	T12D8.4
human	yeast	10628	NA
human	plant	10628	NA
human	hpylori	10628	NA
human	fly	1063	FBGN0034854
human	worm	1063	ZK1055.1
human	yeast	1063	YDL058W
human	plant	1063	NP_198994
human	hpylori	1063	HP0059
human	fly	10630	NA
human	worm	10630	NA
human	yeast	10630	NA
human	plant	10630	NA
human	hpylori	10630	NA
human	fly	10631	FBGN0024211
human	worm	10631	F26E4.7
human	yeast	10631	YLR001C
human	plant	10631	NA
human	hpylori	10631	NA
human	fly	10636	FBGN0020278
human	worm	10636	F16H9.1
human	yeast	10636	NA
human	plant	10636	NA
human	hpylori	10636	NA
human	fly	10640	FBGN0027103
human	worm	10640	C33H5.9
human	yeast	10640	YLR166C
human	plant	10640	NP_568270
human	hpylori	10640	NA
human	fly	10643	FBGN0030235
human	worm	10643	M88.5
human	yeast	10643	YBR233W
human	plant	10643	NP_851040
human	hpylori	10643	NA
human	fly	10644	FBGN0030235
human	worm	10644	M88.5
human	yeast	10644	YBR233W
human	plant	10644	NA
human	hpylori	10644	NA
human	fly	10653	FBGN0003137
human	worm	10653	C37C3.6
human	yeast	10653	NA
human	plant	10653	NA
human	hpylori	10653	NA
human	fly	10658	FBGN0036378
human	worm	10658	T01D1.2
human	yeast	10658	YOL123W
human	plant	10658	NP_171845
human	hpylori	10658	NA
human	fly	10661	FBGN0034810
human	worm	10661	F56F11.3
human	yeast	10661	YOR113W
human	plant	10661	NP_849323
human	hpylori	10661	NA
human	fly	10663	FBGN0036790
human	worm	10663	F41E7.3
human	yeast	10663	NA
human	plant	10663	NA
human	hpylori	10663	NA
human	fly	10669	NA
human	worm	10669	NA
human	yeast	10669	NA
human	plant	10669	NA
human	hpylori	10669	NA
human	fly	10673	NA
human	worm	10673	NA
human	yeast	10673	NA
human	plant	10673	NA
human	hpylori	10673	NA
human	fly	10677	FBGN0010225
human	worm	10677	K06A4.3
human	yeast	10677	NA
human	plant	10677	NP_567048
human	hpylori	10677	NA
human	fly	107	FBGN0003301
human	worm	107	T01C2.1
human	yeast	107	NA
human	plant	107	NA
human	hpylori	107	NA
human	fly	10712	NA
human	worm	10712	NA
human	yeast	10712	NA
human	plant	10712	NA
human	hpylori	10712	NA
human	fly	10714	NA
human	worm	10714	NA
human	yeast	10714	NA
human	plant	10714	NP_565185
human	hpylori	10714	NA
human	fly	10721	FBGN0002905
human	worm	10721	Y55B1AL.3
human	yeast	10721	YGL251C
human	plant	10721	NP_194996
human	hpylori	10721	HP1470
human	fly	10723	FBGN0025698
human	worm	10723	H16O14.1
human	yeast	10723	YBR235W
human	plant	10723	NP_174333
human	hpylori	10723	NA
human	fly	10724	FBGN0038870
human	worm	10724	T20B5.3
human	yeast	10724	NA
human	plant	10724	NA
human	hpylori	10724	NA
human	fly	10728	FBGN0037728
human	worm	10728	ZC395.10
human	yeast	10728	YKL117W
human	plant	10728	NP_192154
human	hpylori	10728	NA
human	fly	10733	FBGN0026371
human	worm	10733	Y71F9B.7
human	yeast	10733	YMR001C
human	plant	10733	NP_198760
human	hpylori	10733	NA
human	fly	10734	FBGN0020616
human	worm	10734	F18E2.3
human	yeast	10734	YIL026C
human	plant	10734	NP_566119
human	hpylori	10734	NA
human	fly	10745	FBGN0028579
human	worm	10745	NA
human	yeast	10745	NA
human	plant	10745	NA
human	hpylori	10745	NA
human	fly	10746	FBGN0024329
human	worm	10746	F59A6.1
human	yeast	10746	YLR362W
human	plant	10746	NP_175894
human	hpylori	10746	NA
human	fly	10748	NA
human	worm	10748	NA
human	yeast	10748	NA
human	plant	10748	NA
human	hpylori	10748	NA
human	fly	10752	FBGN0002968
human	worm	10752	Y54G2A.25
human	yeast	10752	NA
human	plant	10752	NA
human	hpylori	10752	NA
human	fly	10762	FBGN0033264
human	worm	10762	Y56A3A.17
human	yeast	10762	NA
human	plant	10762	NP_567381
human	hpylori	10762	NA
human	fly	10767	FBGN0042712
human	worm	10767	K07A12.4
human	yeast	10767	YPR080W
human	plant	10767	NP_196625
human	hpylori	10767	HP1205
human	fly	10772	FBGN0040286
human	worm	10772	EEED8.7
human	yeast	10772	YPR112C
human	plant	10772	NP_564685
human	hpylori	10772	NA
human	fly	10778	FBGN0020309
human	worm	10778	Y55F3AM.14
human	yeast	10778	YJL056C
human	plant	10778	NP_849323
human	hpylori	10778	NA
human	fly	10783	FBGN0029970
human	worm	10783	F19H6.1
human	yeast	10783	YAR018C
human	plant	10783	NP_188722
human	hpylori	10783	NA
human	fly	10788	FBGN0015269
human	worm	10788	F09C3.1
human	yeast	10788	YPL242C
human	plant	10788	NA
human	hpylori	10788	NA
human	fly	10800	FBGN0004841
human	worm	10800	W05B5.2
human	yeast	10800	NA
human	plant	10800	NA
human	hpylori	10800	NA
human	fly	10801	FBGN0011710
human	worm	10801	W09C5.2
human	yeast	10801	YCR002C
human	plant	10801	NP_188532
human	hpylori	10801	HP1567
human	fly	10806	FBGN0038383
human	worm	10806	F58G4.1
human	yeast	10806	YDL058W
human	plant	10806	NP_198994
human	hpylori	10806	HP0059
human	fly	10808	FBGN0026418
human	worm	10808	C30C11.4
human	yeast	10808	YBR169C
human	plant	10808	NP_178111
human	hpylori	10808	HP0109
human	fly	10810	FBGN0041781
human	worm	10810	R06C1.3
human	yeast	10810	NA
human	plant	10810	NP_181378
human	hpylori	10810	NA
human	fly	10817	FBGN0032042
human	worm	10817	F54D12.6
human	yeast	10817	NA
human	plant	10817	NA
human	hpylori	10817	NA
human	fly	10818	FBGN0032042
human	worm	10818	F54D12.6
human	yeast	10818	NA
human	plant	10818	NA
human	hpylori	10818	NA
human	fly	10847	FBGN0020306
human	worm	10847	Y111B2A.23
human	yeast	10847	YDR334W
human	plant	10847	NP_187887
human	hpylori	10847	NA
human	fly	10855	FBGN0038611
human	worm	10855	NA
human	yeast	10855	NA
human	plant	10855	NP_196400
human	hpylori	10855	NA
human	fly	10859	NA
human	worm	10859	NA
human	yeast	10859	NA
human	plant	10859	NA
human	hpylori	10859	NA
human	fly	10863	FBGN0038253
human	worm	10863	Y37D8A.13
human	yeast	10863	NA
human	plant	10863	NA
human	hpylori	10863	NA
human	fly	10865	FBGN0030965
human	worm	10865	NA
human	yeast	10865	YPL016W
human	plant	10865	NP_179333
human	hpylori	10865	NA
human	fly	10884	FBGN0030692
human	worm	10884	B0511.8
human	yeast	10884	NA
human	plant	10884	NA
human	hpylori	10884	NA
human	fly	10885	FBGN0038597
human	worm	10885	F13H8.2
human	yeast	10885	YLR129W
human	plant	10885	NP_188791
human	hpylori	10885	NA
human	fly	10892	FBGN0000464
human	worm	10892	F22D3.6
human	yeast	10892	NA
human	plant	10892	NA
human	hpylori	10892	NA
human	fly	10905	FBGN0042224
human	worm	10905	C52E4.5
human	yeast	10905	YJR131W
human	plant	10905	NP_175570
human	hpylori	10905	NA
human	fly	10914	FBGN0015949
human	worm	10914	Y32F6A.3
human	yeast	10914	YKR002W
human	plant	10914	NP_173240
human	hpylori	10914	NA
human	fly	10915	FBGN0037438
human	worm	10915	ZK1127.9
human	yeast	10915	YKL012W
human	plant	10915	NP_188618
human	hpylori	10915	HP0527
human	fly	10919	FBGN0040372
human	worm	10919	F34D6.4
human	yeast	10919	YJL168C
human	plant	10919	NP_181061
human	hpylori	10919	NA
human	fly	10922	NA
human	worm	10922	NA
human	yeast	10922	NA
human	plant	10922	NA
human	hpylori	10922	NA
human	fly	10926	FBGN0000307
human	worm	10926	NA
human	yeast	10926	YDR052C
human	plant	10926	NA
human	hpylori	10926	NA
human	fly	10938	FBGN0016693
human	worm	10938	W06H8.1
human	yeast	10938	YNL084C
human	plant	10938	NP_566657
human	hpylori	10938	NA
human	fly	10943	FBGN0002775
human	worm	10943	NA
human	yeast	10943	NA
human	plant	10943	NP_568021
human	hpylori	10943	NA
human	fly	10952	FBGN0010638
human	worm	10952	Y38F2AR.9
human	yeast	10952	NA
human	plant	10952	NA
human	hpylori	10952	NA
human	fly	10954	FBGN0032514
human	worm	10954	C14B9.2
human	yeast	10954	YCL043C
human	plant	10954	NP_182269
human	hpylori	10954	HP0824
human	fly	10955	FBGN0028399
human	worm	10955	Y57E12AL.1
human	yeast	10955	YDR105C
human	plant	10955	NP_187268
human	hpylori	10955	NA
human	fly	10956	FBGN0032398
human	worm	10956	Y105E8A.2
human	yeast	10956	NA
human	plant	10956	NP_568525
human	hpylori	10956	NA
human	fly	10957	NA
human	worm	10957	NA
human	yeast	10957	NA
human	plant	10957	NA
human	hpylori	10957	NA
human	fly	10964	NA
human	worm	10964	NA
human	yeast	10964	NA
human	plant	10964	NA
human	hpylori	10964	NA
human	fly	10969	FBGN0039828
human	worm	10969	C18A3.3
human	yeast	10969	YKL172W
human	plant	10969	NP_188905
human	hpylori	10969	NA
human	fly	10972	FBGN0039262
human	worm	10972	F47G9.1
human	yeast	10972	YML012W
human	plant	10972	NP_173608
human	hpylori	10972	NA
human	fly	10979	FBGN0035498
human	worm	10979	C47E8.7
human	yeast	10979	NA
human	plant	10979	NA
human	hpylori	10979	NA
human	fly	10983	FBGN0010382
human	worm	10983	R02F2.1
human	yeast	10983	YGR108W
human	plant	10983	NP_173083
human	hpylori	10983	NA
human	fly	10985	FBGN0039959
human	worm	10985	Y48G9A.1
human	yeast	10985	YGL195W
human	plant	10985	NP_176659
human	hpylori	10985	NA
human	fly	10987	FBGN0027053
human	worm	10987	B0547.1
human	yeast	10987	YDL216C
human	plant	10987	NP_177279
human	hpylori	10987	NA
human	fly	10989	FBGN0019960
human	worm	10989	T14G11.3
human	yeast	10989	NA
human	plant	10989	NP_195370
human	hpylori	10989	NA
human	fly	11009	NA
human	worm	11009	NA
human	yeast	11009	NA
human	plant	11009	NA
human	hpylori	11009	NA
human	fly	11010	FBGN0038126
human	worm	11010	F48E8.1
human	yeast	11010	YJL079C
human	plant	11010	NP_195098
human	hpylori	11010	NA
human	fly	11011	FBGN0028489
human	worm	11011	C07A9.3
human	yeast	11011	YDR477W
human	plant	11011	NP_568405
human	hpylori	11011	NA
human	fly	11016	FBGN0028550
human	worm	11016	F29G9.4
human	yeast	11016	YER045C
human	plant	11016	NA
human	hpylori	11016	NA
human	fly	11018	FBGN0030606
human	worm	11018	K08E4.6
human	yeast	11018	YAL007C
human	plant	11018	NA
human	hpylori	11018	NA
human	fly	11019	FBGN0029158
human	worm	11019	M01F1.3
human	yeast	11019	YOR196C
human	plant	11019	NP_568196
human	hpylori	11019	NA
human	fly	1102	FBGN0031107
human	worm	1102	Y48G8AL.1
human	yeast	1102	YGL097W
human	plant	1102	NP_201191
human	hpylori	1102	NA
human	fly	11021	FBGN0031090
human	worm	11021	Y47D3A.25
human	yeast	11021	YFL038C
human	plant	11021	NP_568678
human	hpylori	11021	NA
human	fly	11022	FBGN0031401
human	worm	11022	C56G2.1
human	yeast	11022	NA
human	plant	11022	NP_201244
human	hpylori	11022	NA
human	fly	11030	FBGN0038561
human	worm	11030	F46A9.6
human	yeast	11030	NA
human	plant	11030	NP_850366
human	hpylori	11030	NA
human	fly	11035	FBGN0036896
human	worm	11035	F33E2.2
human	yeast	11035	YCL024W
human	plant	11035	NP_199758
human	hpylori	11035	NA
human	fly	1104	FBGN0002638
human	worm	1104	C26D10.1
human	yeast	1104	YGL097W
human	plant	1104	NP_201191
human	hpylori	1104	NA
human	fly	11043	FBGN0032270
human	worm	11043	C39F7.2
human	yeast	11043	NA
human	plant	11043	NP_171898
human	hpylori	11043	NA
human	fly	11044	FBGN0030049
human	worm	11044	ZK858.1
human	yeast	11044	YOL115W
human	plant	11044	NP_568798
human	hpylori	11044	NA
human	fly	1105	FBGN0016132
human	worm	1105	H06O01.2
human	yeast	1105	YER164W
human	plant	1105	NP_178970
human	hpylori	1105	NA
human	fly	11059	FBGN0003557
human	worm	11059	Y65B4BR.4
human	yeast	11059	YER125W
human	plant	11059	NP_175982
human	hpylori	11059	NA
human	fly	1106	FBGN0016132
human	worm	1106	H06O01.2
human	yeast	1106	YER164W
human	plant	1106	NP_178970
human	hpylori	1106	NA
human	fly	11064	FBGN0034854
human	worm	11064	F58G4.1
human	yeast	11064	YDL058W
human	plant	11064	NP_198994
human	hpylori	11064	HP0527
human	fly	11066	FBGN0016978
human	worm	11066	K04G7.10
human	yeast	11066	YIL061C
human	plant	11066	NA
human	hpylori	11066	NA
human	fly	1107	FBGN0023395
human	worm	1107	T14G8.1
human	yeast	1107	YER164W
human	plant	1107	NP_565587
human	hpylori	1107	NA
human	fly	11071	NA
human	worm	11071	NA
human	yeast	11071	NA
human	plant	11071	NA
human	hpylori	11071	NA
human	fly	11073	FBGN0002878
human	worm	11073	F37D6.1
human	yeast	11073	NA
human	plant	11073	NP_177856
human	hpylori	11073	NA
human	fly	11091	NA
human	worm	11091	NA
human	yeast	11091	NA
human	plant	11091	NA
human	hpylori	11091	NA
human	fly	11099	FBGN0031799
human	worm	11099	C48D5.2
human	yeast	11099	YDL230W
human	plant	11099	NP_177331
human	hpylori	11099	NA
human	fly	111	FBGN0036636
human	worm	111	T01C2.1
human	yeast	111	NA
human	plant	111	NA
human	hpylori	111	NA
human	fly	11100	FBGN0050122
human	worm	11100	Y41E3.11
human	yeast	11100	NA
human	plant	11100	NP_850020
human	hpylori	11100	NA
human	fly	11102	NA
human	worm	11102	NA
human	yeast	11102	NA
human	plant	11102	NA
human	hpylori	11102	NA
human	fly	11103	FBGN0020305
human	worm	11103	C05C8.2
human	yeast	11103	YCL059C
human	plant	11103	NP_196459
human	hpylori	11103	NA
human	fly	11104	FBGN0040208
human	worm	11104	T01G9.5
human	yeast	11104	YPR173C
human	plant	11104	NP_178151
human	hpylori	11104	HP1069
human	fly	1111	FBGN0011598
human	worm	1111	Y39H10A.7
human	yeast	1111	YBR274W
human	plant	1111	NP_850861
human	hpylori	1111	NA
human	fly	11116	NA
human	worm	11116	NA
human	yeast	11116	NA
human	plant	11116	NP_567012
human	hpylori	11116	NA
human	fly	11118	NA
human	worm	11118	NA
human	yeast	11118	NA
human	plant	11118	NA
human	hpylori	11118	NA
human	fly	1112	FBGN0029504
human	worm	1112	T14G12.4
human	yeast	1112	YNL068C
human	plant	1112	NA
human	hpylori	1112	NA
human	fly	11120	NA
human	worm	11120	NA
human	yeast	11120	NA
human	plant	11120	NA
human	hpylori	11120	NA
human	fly	11122	FBGN0000464
human	worm	11122	C09D8.1
human	yeast	11122	YDL230W
human	plant	11122	NP_177331
human	hpylori	11122	NA
human	fly	11124	FBGN0034068
human	worm	11124	F48A11.5
human	yeast	11124	NA
human	plant	11124	NP_192817
human	hpylori	11124	NA
human	fly	11132	FBGN0012051
human	worm	11132	Y77E11A.11
human	yeast	11132	NA
human	plant	11132	NP_850967
human	hpylori	11132	NA
human	fly	11137	FBGN0033562
human	worm	11137	JC8.2
human	yeast	11137	YLR196W
human	plant	11137	NP_567566
human	hpylori	11137	NA
human	fly	1114	NA
human	worm	1114	NA
human	yeast	1114	NA
human	plant	1114	NA
human	hpylori	1114	NA
human	fly	11140	FBGN0011573
human	worm	11140	W08F4.8
human	yeast	11140	YDR168W
human	plant	11140	NP_179444
human	hpylori	11140	HP0119
human	fly	11146	FBGN0050496
human	worm	11146	NA
human	yeast	11146	NA
human	plant	11146	NA
human	hpylori	11146	NA
human	fly	11151	FBGN0033109
human	worm	11151	R01H10.3
human	yeast	11151	YLR429W
human	plant	11151	NP_567565
human	hpylori	11151	NA
human	fly	11157	FBGN0034564
human	worm	11157	Y71G12B.14
human	yeast	11157	YDR378C
human	plant	11157	NP_191540
human	hpylori	11157	NA
human	fly	11159	FBGN0030253
human	worm	11159	F53G12.1
human	yeast	11159	YER031C
human	plant	11159	NP_199387
human	hpylori	11159	NA
human	fly	11161	NA
human	worm	11161	NA
human	yeast	11161	YER044C
human	plant	11161	NP_563858
human	hpylori	11161	NA
human	fly	11169	FBGN0033890
human	worm	11169	F17C11.10
human	yeast	11169	YPR135W
human	plant	11169	NP_189852
human	hpylori	11169	NA
human	fly	1117	FBGN0035398
human	worm	1117	C04F6.3
human	yeast	1117	YDR371W
human	plant	1117	NP_193716
human	hpylori	1117	NA
human	fly	11171	NA
human	worm	11171	NA
human	yeast	11171	NA
human	plant	11171	NA
human	hpylori	11171	NA
human	fly	11173	FBGN0029791
human	worm	11173	F25H8.3
human	yeast	11173	NA
human	plant	11173	NP_173940
human	hpylori	11173	NA
human	fly	11184	FBGN0034421
human	worm	11184	ZC404.9
human	yeast	11184	YDR523C
human	plant	11184	NP_564955
human	hpylori	11184	NA
human	fly	1119	FBGN0032955
human	worm	1119	C52B9.1
human	yeast	1119	YDR147W
human	plant	1119	NP_180251
human	hpylori	1119	NA
human	fly	11190	FBGN0039152
human	worm	11190	ZK1055.1
human	yeast	11190	YIL149C
human	plant	11190	NP_198994
human	hpylori	11190	HP0059
human	fly	11196	FBGN0031990
human	worm	11196	M03A1.6
human	yeast	11196	YOR022C
human	plant	11196	NP_174433
human	hpylori	11196	NA
human	fly	11214	FBGN0032796
human	worm	11214	F13E6.6
human	yeast	11214	YLR371W
human	plant	11214	NA
human	hpylori	11214	NA
human	fly	11215	NA
human	worm	11215	NA
human	yeast	11215	NA
human	plant	11215	NA
human	hpylori	11215	NA
human	fly	11216	FBGN0040079
human	worm	11216	B0336.4
human	yeast	11216	NA
human	plant	11216	NA
human	hpylori	11216	NA
human	fly	11218	FBGN0011802
human	worm	11218	F33D11.10
human	yeast	11218	YDL160C
human	plant	11218	NP_566469
human	hpylori	11218	HP0247
human	fly	11223	FBGN0011653
human	worm	11223	C07G1.1
human	yeast	11223	NA
human	plant	11223	NA
human	hpylori	11223	NA
human	fly	11226	FBGN0031681
human	worm	11226	Y39E4B.12
human	yeast	11226	NA
human	plant	11226	NA
human	hpylori	11226	NA
human	fly	11234	FBGN0037605
human	worm	11234	W09G3.6
human	yeast	11234	NA
human	plant	11234	NA
human	hpylori	11234	NA
human	fly	11235	FBGN0038331
human	worm	11235	C14A4.11
human	yeast	11235	NA
human	plant	11235	NA
human	hpylori	11235	NA
human	fly	112399	FBGN0037308
human	worm	112399	F22E12.4
human	yeast	112399	NA
human	plant	112399	NA
human	hpylori	112399	NA
human	fly	11243	NA
human	worm	11243	NA
human	yeast	11243	NA
human	plant	11243	NA
human	hpylori	11243	NA
human	fly	112464	NA
human	worm	112464	NA
human	yeast	112464	NA
human	plant	112464	NA
human	hpylori	112464	NA
human	fly	112479	FBGN0034685
human	worm	112479	M02B7.2
human	yeast	112479	NA
human	plant	112479	NP_566502
human	hpylori	112479	NA
human	fly	11248	NA
human	worm	11248	NA
human	yeast	11248	NA
human	plant	11248	NA
human	hpylori	11248	NA
human	fly	11257	NA
human	worm	11257	NA
human	yeast	11257	NA
human	plant	11257	NA
human	hpylori	11257	NA
human	fly	11262	FBGN0023097
human	worm	11262	C44F1.2
human	yeast	11262	YMR075W
human	plant	11262	NA
human	hpylori	11262	NA
human	fly	112724	FBGN0033203
human	worm	112724	C15H11.4
human	yeast	112724	YOR246C
human	plant	112724	NP_568102
human	hpylori	112724	NA
human	fly	112752	FBGN0032446
human	worm	112752	NA
human	yeast	112752	NA
human	plant	112752	NA
human	hpylori	112752	NA
human	fly	11276	FBGN0035060
human	worm	11276	R10E11.6
human	yeast	11276	YIR019C
human	plant	11276	NP_173499
human	hpylori	11276	NA
human	fly	11277	FBGN0031484
human	worm	11277	NA
human	yeast	11277	NA
human	plant	11277	NA
human	hpylori	11277	NA
human	fly	11278	FBGN0034810
human	worm	11278	F56F11.3
human	yeast	11278	YGL254W
human	plant	11278	NP_196044
human	hpylori	11278	NA
human	fly	11280	FBGN0003036
human	worm	11280	C48A7.1
human	yeast	11280	YGR217W
human	plant	11280	NP_567258
human	hpylori	11280	NA
human	fly	1129	FBGN0000037
human	worm	1129	Y40H4A.1
human	yeast	1129	NA
human	plant	1129	NA
human	hpylori	1129	NA
human	fly	113	FBGN0003301
human	worm	113	T01C2.1
human	yeast	113	NA
human	plant	113	NA
human	hpylori	113	NA
human	fly	113115	NA
human	worm	113115	NA
human	yeast	113115	NA
human	plant	113115	NA
human	hpylori	113115	NA
human	fly	11319	FBGN0035324
human	worm	11319	NA
human	yeast	11319	NA
human	plant	11319	NP_201352
human	hpylori	11319	NA
human	fly	11320	FBGN0036446
human	worm	11320	NA
human	yeast	11320	NA
human	plant	11320	NA
human	hpylori	11320	NA
human	fly	11322	NA
human	worm	11322	T13G4.3
human	yeast	11322	NA
human	plant	11322	NA
human	hpylori	11322	NA
human	fly	113246	FBGN0031403
human	worm	113246	NA
human	yeast	113246	NA
human	plant	113246	NA
human	hpylori	113246	NA
human	fly	113251	FBGN0035424
human	worm	113251	T12F5.5
human	yeast	113251	YDL051W
human	plant	113251	NP_568409
human	hpylori	113251	NA
human	fly	113263	NA
human	worm	113263	NA
human	yeast	113263	NA
human	plant	113263	NA
human	hpylori	113263	NA
human	fly	11329	FBGN0003744
human	worm	11329	R11G1.4
human	yeast	11329	YNL161W
human	plant	11329	NP_179637
human	hpylori	11329	NA
human	fly	11331	FBGN0010551
human	worm	11331	T24H7.1
human	yeast	11331	YGR231C
human	plant	11331	NP_194580
human	hpylori	11331	HP0248
human	fly	11332	NA
human	worm	11332	T22B7.7
human	yeast	11332	NA
human	plant	11332	NP_180630
human	hpylori	11332	HP0891
human	fly	11333	FBGN0029715
human	worm	11333	NA
human	yeast	11333	NA
human	plant	11333	NP_568653
human	hpylori	11333	NA
human	fly	11335	FBGN0030082
human	worm	11335	K08H2.6
human	yeast	11335	NA
human	plant	11335	NP_197271
human	hpylori	11335	NA
human	fly	11338	FBGN0005411
human	worm	11338	Y92C3B.2
human	yeast	11338	YGL044C
human	plant	11338	NP_176287
human	hpylori	11338	NA
human	fly	113402	FBGN0037009
human	worm	113402	C18E9.10
human	yeast	113402	NA
human	plant	113402	NP_197746
human	hpylori	113402	NA
human	fly	11343	NA
human	worm	11343	F01D5.7
human	yeast	11343	YKL094W
human	plant	11343	NP_173272
human	hpylori	11343	NA
human	fly	113451	FBGN0013307
human	worm	113451	K11C4.4
human	yeast	113451	YKL184W
human	plant	113451	NP_568252
human	hpylori	113451	HP0290
human	fly	113510	FBGN0035843
human	worm	113510	Y55B1AL.3
human	yeast	113510	YER172C
human	plant	113510	NP_194996
human	hpylori	113510	NA
human	fly	113730	FBGN0030114
human	worm	113730	R12E2.1
human	yeast	113730	NA
human	plant	113730	NP_564684
human	hpylori	113730	NA
human	fly	113878	FBGN0000524
human	worm	113878	NA
human	yeast	113878	NA
human	plant	113878	NA
human	hpylori	113878	NA
human	fly	114038	NA
human	worm	114038	NA
human	yeast	114038	NA
human	plant	114038	NA
human	hpylori	114038	NA
human	fly	114299	NA
human	worm	114299	NA
human	yeast	114299	NA
human	plant	114299	NA
human	hpylori	114299	NA
human	fly	114327	FBGN0030691
human	worm	114327	Y49A10A.1
human	yeast	114327	NA
human	plant	114327	NP_176814
human	hpylori	114327	NA
human	fly	114625	NA
human	worm	114625	NA
human	yeast	114625	NA
human	plant	114625	NA
human	hpylori	114625	NA
human	fly	1147	FBGN0024222
human	worm	1147	B0496.3
human	yeast	1147	YPL203W
human	plant	1147	NP_567122
human	hpylori	1147	NA
human	fly	114785	FBGN0016754
human	worm	114785	NA
human	yeast	114785	NA
human	plant	114785	NA
human	hpylori	114785	NA
human	fly	114791	FBGN0026432
human	worm	114791	NA
human	yeast	114791	NA
human	plant	114791	NP_565235
human	hpylori	114791	NA
human	fly	114793	FBGN0036408
human	worm	114793	Y48G9A.4
human	yeast	114793	YNL271C
human	plant	114793	NP_180077
human	hpylori	114793	HP0958
human	fly	114825	NA
human	worm	114825	NA
human	yeast	114825	NA
human	plant	114825	NA
human	hpylori	114825	NA
human	fly	114836	NA
human	worm	114836	NA
human	yeast	114836	NA
human	plant	114836	NA
human	hpylori	114836	NA
human	fly	114882	FBGN0038786
human	worm	114882	ZK1086.1
human	yeast	114882	YKR003W
human	plant	114882	NP_194316
human	hpylori	114882	NA
human	fly	114883	FBGN0033463
human	worm	114883	C32F10.1
human	yeast	114883	YKR003W
human	plant	114883	NP_200534
human	hpylori	114883	NA
human	fly	114884	FBGN0033463
human	worm	114884	C32F10.1
human	yeast	114884	YKR003W
human	plant	114884	NP_194316
human	hpylori	114884	NA
human	fly	114885	FBGN0033463
human	worm	114885	C32F10.1
human	yeast	114885	YKR003W
human	plant	114885	NP_194316
human	hpylori	114885	NA
human	fly	114904	NA
human	worm	114904	NA
human	yeast	114904	NA
human	plant	114904	NA
human	hpylori	114904	NA
human	fly	114915	NA
human	worm	114915	NA
human	yeast	114915	NA
human	plant	114915	NA
human	hpylori	114915	NA
human	fly	115110	NA
human	worm	115110	NA
human	yeast	115110	NA
human	plant	115110	NA
human	hpylori	115110	NA
human	fly	1152	FBGN0000116
human	worm	1152	ZC434.8
human	yeast	1152	NA
human	plant	1152	NA
human	hpylori	1152	NA
human	fly	115207	FBGN0038839
human	worm	115207	VM106R.1
human	yeast	115207	NA
human	plant	115207	NA
human	hpylori	115207	NA
human	fly	115273	FBGN0015791
human	worm	115273	D2013.1
human	yeast	115273	YFL005W
human	plant	115273	NP_187601
human	hpylori	115273	NA
human	fly	115294	FBGN0015276
human	worm	115294	R119.5
human	yeast	115294	NA
human	plant	115294	NP_851013
human	hpylori	115294	NA
human	fly	115350	FBGN0005631
human	worm	115350	F15G9.4
human	yeast	115350	NA
human	plant	115350	NA
human	hpylori	115350	NA
human	fly	115352	FBGN0002543
human	worm	115352	F12F3.2
human	yeast	115352	NA
human	plant	115352	NA
human	hpylori	115352	NA
human	fly	1154	FBGN0033266
human	worm	1154	NA
human	yeast	1154	NA
human	plant	1154	NA
human	hpylori	1154	NA
human	fly	115584	FBGN0034494
human	worm	115584	ZK822.5
human	yeast	115584	NA
human	plant	115584	NA
human	hpylori	115584	HP0055
human	fly	115703	FBGN0032821
human	worm	115703	F47A4.3
human	yeast	115703	YOR127W
human	plant	115703	NP_173784
human	hpylori	115703	NA
human	fly	115704	FBGN0030299
human	worm	115704	T24D11.1
human	yeast	115704	YPL249C
human	plant	115704	NP_566172
human	hpylori	115704	NA
human	fly	115795	NA
human	worm	115795	NA
human	yeast	115795	NA
human	plant	115795	NA
human	hpylori	115795	NA
human	fly	115939	FBGN0038313
human	worm	115939	F52C12.2
human	yeast	115939	YOR006C
human	plant	115939	NP_196569
human	hpylori	115939	NA
human	fly	115950	FBGN0030008
human	worm	115950	F45B8.4
human	yeast	115950	YJL056C
human	plant	115950	NP_849323
human	hpylori	115950	NA
human	fly	115992	FBGN0040355
human	worm	115992	NA
human	yeast	115992	NA
human	plant	115992	NP_193839
human	hpylori	115992	NA
human	fly	116068	NA
human	worm	116068	F43G9.2
human	yeast	116068	NA
human	plant	116068	NP_196437
human	hpylori	116068	NA
human	fly	1161	FBGN0040066
human	worm	1161	K07A1.12
human	yeast	1161	YDR030C
human	plant	1161	NP_174105
human	hpylori	1161	NA
human	fly	116143	FBGN0036771
human	worm	116143	NA
human	yeast	116143	NA
human	plant	116143	NA
human	hpylori	116143	NA
human	fly	116236	NA
human	worm	116236	NA
human	yeast	116236	NA
human	plant	116236	NP_199806
human	hpylori	116236	NA
human	fly	1163	FBGN0010314
human	worm	1163	C09G4.3
human	yeast	1163	YBR135W
human	plant	1163	NP_180364
human	hpylori	1163	NA
human	fly	116369	FBGN0036770
human	worm	116369	K12G11.2
human	yeast	116369	YPR003C
human	plant	116369	NP_173722
human	hpylori	116369	HP0228
human	fly	1164	FBGN0010314
human	worm	1164	Y71G12B.27
human	yeast	1164	YBR135W
human	plant	1164	NP_180364
human	hpylori	1164	NA
human	fly	116442	FBGN0029959
human	worm	116442	D2013.1
human	yeast	116442	YFL038C
human	plant	116442	NP_195311
human	hpylori	116442	NA
human	fly	116444	NA
human	worm	116444	NA
human	yeast	116444	NA
human	plant	116444	NA
human	hpylori	116444	NA
human	fly	116496	NA
human	worm	116496	NA
human	yeast	116496	NA
human	plant	116496	NA
human	hpylori	116496	NA
human	fly	116931	FBGN0001324
human	worm	116931	F47A4.2
human	yeast	116931	NA
human	plant	116931	NA
human	hpylori	116931	NA
human	fly	116984	FBGN0030808
human	worm	116984	F23H11.4
human	yeast	116984	YIL044C
human	plant	116984	NP_172556
human	hpylori	116984	NA
human	fly	116986	FBGN0028509
human	worm	116986	Y39A1A.15
human	yeast	116986	YIL044C
human	plant	116986	NP_196834
human	hpylori	116986	NA
human	fly	117286	FBGN0034558
human	worm	117286	F30A10.1
human	yeast	117286	YKL190W
human	plant	117286	NP_200410
human	hpylori	117286	NA
human	fly	117289	FBGN0036257
human	worm	117289	Y53C10A.4
human	yeast	117289	YDL240W
human	plant	117289	NP_197632
human	hpylori	117289	NA
human	fly	1176	FBGN0003008
human	worm	1176	Y48G8AL.14
human	yeast	1176	YJL024C
human	plant	1176	NP_190655
human	hpylori	1176	NA
human	fly	117608	FBGN0020309
human	worm	117608	Y55F3AM.14
human	yeast	117608	YJL056C
human	plant	117608	NP_680116
human	hpylori	117608	NA
human	fly	118	FBGN0004873
human	worm	118	F39C12.2
human	yeast	118	NA
human	plant	118	NA
human	hpylori	118	NA
human	fly	1183	FBGN0036566
human	worm	1183	C07H4.2
human	yeast	1183	YJR040W
human	plant	1183	NP_198905
human	hpylori	1183	NA
human	fly	1184	FBGN0036566
human	worm	1184	C07H4.2
human	yeast	1184	YJR040W
human	plant	1184	NP_198905
human	hpylori	1184	NA
human	fly	118442	NA
human	worm	118442	NA
human	yeast	118442	NA
human	plant	118442	NA
human	hpylori	118442	NA
human	fly	118490	NA
human	worm	118490	NA
human	yeast	118490	NA
human	plant	118490	NA
human	hpylori	118490	NA
human	fly	118491	NA
human	worm	118491	NA
human	yeast	118491	NA
human	plant	118491	NA
human	hpylori	118491	NA
human	fly	1185	FBGN0033755
human	worm	1185	R07B7.1
human	yeast	1185	YJR040W
human	plant	1185	NP_197996
human	hpylori	1185	NA
human	fly	118611	NA
human	worm	118611	NA
human	yeast	118611	NA
human	plant	118611	NA
human	hpylori	118611	NA
human	fly	118670	NA
human	worm	118670	NA
human	yeast	118670	NA
human	plant	118670	NA
human	hpylori	118670	NA
human	fly	118788	FBGN0020299
human	worm	118788	NA
human	yeast	118788	NA
human	plant	118788	NA
human	hpylori	118788	NA
human	fly	118813	NA
human	worm	118813	NA
human	yeast	118813	NA
human	plant	118813	NA
human	hpylori	118813	NA
human	fly	118924	FBGN0028932
human	worm	118924	F26C11.1
human	yeast	118924	NA
human	plant	118924	NP_193239
human	hpylori	118924	NA
human	fly	119	FBGN0004873
human	worm	119	F39C12.2
human	yeast	119	NA
human	plant	119	NA
human	hpylori	119	NA
human	fly	119369	FBGN0036648
human	worm	119369	EEED8.8
human	yeast	119369	NA
human	plant	119369	NA
human	hpylori	119369	NA
human	fly	119391	FBGN0035905
human	worm	119391	C29E4.7
human	yeast	119391	NA
human	plant	119391	NP_195899
human	hpylori	119391	NA
human	fly	119392	NA
human	worm	119392	NA
human	yeast	119392	NA
human	plant	119392	NA
human	hpylori	119392	NA
human	fly	119467	NA
human	worm	119467	NA
human	yeast	119467	NA
human	plant	119467	NA
human	hpylori	119467	NA
human	fly	1195	FBGN0000480
human	worm	1195	E02H4.3
human	yeast	1195	YLL019C
human	plant	1195	NP_194205
human	hpylori	1195	NA
human	fly	119559	FBGN0037239
human	worm	119559	C41C4.2
human	yeast	119559	YOR271C
human	plant	119559	NA
human	hpylori	119559	NA
human	fly	1196	FBGN0000480
human	worm	1196	E02H4.3
human	yeast	1196	YLL019C
human	plant	1196	NP_194205
human	hpylori	1196	NA
human	fly	1198	FBGN0000480
human	worm	1198	E02H4.3
human	yeast	1198	YLL019C
human	plant	1198	NP_194205
human	hpylori	1198	NA
human	fly	120	FBGN0004873
human	worm	120	F39C12.2
human	yeast	120	NA
human	plant	120	NA
human	hpylori	120	NA
human	fly	120071	FBGN0041706
human	worm	120071	K09C8.4
human	yeast	120071	NA
human	plant	120071	NA
human	hpylori	120071	NA
human	fly	120103	FBGN0036115
human	worm	120103	T27A1.5
human	yeast	120103	YNL101W
human	plant	120103	NP_195538
human	hpylori	120103	NA
human	fly	120892	NA
human	worm	120892	NA
human	yeast	120892	NA
human	plant	120892	NA
human	hpylori	120892	NA
human	fly	120963	NA
human	worm	120963	NA
human	yeast	120963	NA
human	plant	120963	NA
human	hpylori	120963	NA
human	fly	1212	FBGN0024814
human	worm	1212	T05B11.3
human	yeast	1212	NA
human	plant	1212	NP_565921
human	hpylori	1212	NA
human	fly	121219	NA
human	worm	121219	NA
human	yeast	121219	NA
human	plant	121219	NA
human	hpylori	121219	NA
human	fly	121260	FBGN0028491
human	worm	121260	C06G8.2
human	yeast	121260	YKR093W
human	plant	121260	NP_195738
human	hpylori	121260	NA
human	fly	1213	FBGN0000319
human	worm	1213	T20G5.1
human	yeast	1213	YGL206C
human	plant	1213	NP_187466
human	hpylori	1213	NA
human	fly	121441	FBGN0040207
human	worm	121441	C14B1.4
human	yeast	121441	YNL006W
human	plant	121441	NP_196216
human	hpylori	121441	NA
human	fly	121512	FBGN0035761
human	worm	121512	C33D9.1
human	yeast	121512	YAL041W
human	plant	121512	NP_189909
[truncated: 370,481 more rows]
